# Supplementary material for: The Neuroprotective Effects of Coreopsis tinctoria and Its Mechanism: Interpretation of Network Pharmacological and Experimental Data
Source: Front Pharmacol. 2022 Feb 11;12:791288. doi: 10.3389/fphar.2021.791288 (PMC8874282; doi:10.3389/fphar.2021.791288)
Supplement: Supplementary file 2 [file DataSheet2.xlsx]

## Sheet: Table S1
Supplementary Table S1. Detailed information for 131 compounds isolated from Coreopsis tinctoria.
No	Name	Isomeric SMILES	Pubchem CID
	Phenylpropanoids
1	1'-hydroxy-eugenol	COC1=C(C=CC(=C1)C(C=C)O)O	14008907
2	epoxy-z-coniferyl alcohol	COC1=C(C=CC(=C1)C=C2C(O2)O)O	53739329
3	1,3-dicaffeoylquinic acid	C1[C@H]([C@H]([C@@H](C[C@@]1(C(=O)O)OC(=O)/C=C/C2=CC(=C(C=C2)O)O)OC(=O)/C=C/C3=CC(=C(C=C3)O)O)O)O	6474640
4	4-isobutyryl-1'-acetoxy- eugenol	CC(C)C(=O)OC1=C(C=C(C=C1)C(C=C)OC(=O)C)OC	384402
5	4-isobutyl-1'- isobutyloxy-eugenol	CC(C)C(=O)OC1=C(C=C(C=C1)C(C=C)OC(=O)C(C)C)OC	15293725
6	4-isobutyryl-1'-(2- methyl)-butyryloxy-eugenol	CCC(C)C(=O)OC(C=C)C1=CC(=C(C=C1)OC(=O)C(C)C)OC	15293726
7	4-isobutyryl-1'- isovaleryloxy-eugenol	CC(C)CC(=O)OC(C=C)C1=CC(=C(C=C1)OC(=O)C(C)C)OC	11056740
8	4-isobutyryloxy-1',2'- epoxy-3'-isobutyryloxy-coniferyl alcohol	C1=C(OC(=O)C(C)C)C(C(=O)C)=CC(C2OC2COC(=O)C(C)C)=C1	NA
9	4-O-β-D-glucopyranosyl-p-coumaric acid methyl ester	COC(=O)/C=C/C1=CC=C(C=C1)O[C@H]2[C@@H]([C@H]([C@@H]([C@H](O2)CO)O)O)O	12311284
10	1-O-caffeoyl-β-D- glucoside	C1=CC(=C(C=C1/C=C/C(=O)O[C@H]2[C@@H]([C@H]([C@@H]([C@H](O2)CO)O)O)O)O)O	5281761
11	3,5-O-dicaffeoyl quinic acid	C1C(C[C@H](C([C@@H]1OC(=O)/C=C/C2=CC(=C(C=C2)O)O)O)OC(=O)/C=C/C3=CC(=C(C=C3)O)O)(O)C(=O)O	6474310
12	3,4-dicaffeoyl quinic acid	C1[C@H]([C@H]([C@@H](C[C@@]1(C(=O)O)O)OC(=O)/C=C/C2=CC(=C(C=C2)O)O)OC(=O)/C=C/C3=CC(=C(C=C3)O)O)O	5281780
13	1,5-dicaffeoyl quinic acid	C1[C@@H]([C@@H]([C@H](C[C@]1(C(=O)O)OC(=O)/C=C/C2=CC(=C(C=C2)O)O)OC(=O)/C=C/C3=CC(=C(C=C3)O)O)O)O	13520496
14	4,5-dicaffeoyl quinic acid	C1[C@H]([C@@H]([C@@H](C[C@]1(C(=O)O)O)OC(=O)/C=C/C2=CC(=C(C=C2)O)O)OC(=O)/C=C/C3=CC(=C(C=C3)O)O)O	6474309
15	caffeic acid	C1=CC(=C(C=C1/C=C/C(=O)O)O)O	689043
16	chlorogenic acid	C1[C@H]([C@H]([C@@H](C[C@@]1(C(=O)O)O)OC(=O)/C=C/C2=CC(=C(C=C2)O)O)O)O	1794427
17	cryptochlorogenic acid	C1[C@H](C([C@@H](CC1(C(=O)O)O)O)OC(=O)/C=C/C2=CC(=C(C=C2)O)O)O	9798666
18	neochlorogenic acid	C1[C@H]([C@@H]([C@@H](C[C@]1(C(=O)O)O)OC(=O)/C=C/C2=CC(=C(C=C2)O)O)O)O	5280633
19	dihydrocaffeic acid	C1=CC(=C(C=C1CCC(=O)O)O)O	348154
20	2-phenylethyl-β-D-glucoside	C1=CC=C(C=C1)CCOC2[C@@H]([C@H]([C@@H]([C@H](O2)CO)O)O)O	11044282
21	3,4,5-tricaffeoylquinic acid	C1C(C[C@H](C([C@@H]1OC(=O)/C=C/C2=CC(=C(C=C2)O)O)OC(=O)/C=C/C3=CC(=C(C=C3)O)O)OC(=O)/C=C/C4=CC(=C(C=C4)O)O)(O)C(=O)O	6440783
22	3-O-caffeoyl quinic acid butyl ester	CCCCOC(=O)[C@@]1(C[C@H]([C@H]([C@@H](C1)OC(=O)/C=C/C2=CC(=C(C=C2)O)O)O)O)O	12135130
23	3-O-caffeoyl quinic acid methyl ester	COC(=O)[C@@]1(C[C@H]([C@H]([C@@H](C1)OC(=O)/C=C/C2=CC(=C(C=C2)O)O)O)O)O	6476139
24	p-coumaric acid	C1=CC(=CC=C1/C=C/C(=O)O)O	637542
25	methyl-p- hydroxycinnamate	COC(=O)/C=C/C1=CC=C(C=C1)O	5319562
26	methyl caffeate	COC(=O)/C=C/C1=CC(=C(C=C1)O)O	689075
	Phenols
27	3,4-dihydroxybenzyl alcohol	C1=CC(=C(C=C1CO)O)O	100733
28	vanillic acid	COC1=C(C=CC(=C1)C(=O)O)O	8468
29	4-hydroxybenzoic acid	C1=CC(=CC=C1C(=O)O)O	135
30	protocatechuic acid	C1=CC(=C(C=C1C(=O)O)O)O	72
31	coretinphencone	CC(=O)C1=C(C(=C(C=C1)O[C@H]2[C@@H]([C@H]([C@@H]([C@H](O2)CO)O)O)O)O)O	90468446
32	catechol	C1=CC=C(C(=C1)O)O	289
33	1-(3,4-dihydroxyphenyl)-2-hydroxyethanone	C1=CC(=C(C=C1C(=O)CO)O)O	22134444
34	vanilloyl-β-D-glucopyranose	COC1=C(C=CC(=C1)C(=O)OC2C(C(C(C(O2)CO)O)O)O)O	14132344
35	6,7-dihydroxycoumarin	C1=CC(=O)OC2=CC(=C(C=C21)O)O	5281416
36	polyphenolic	C1=C2C3=C(C(=C1O)O)OC(=O)C4=CC(=C(C(=C43)OC2=O)O)O	5281855
37	methyl 3,4-dihydroxybenzoate	COC(=O)C1=CC(=C(C=C1)O)O	287064
	Polyacetylene
38	coreoside A	OC/C=C/C#CC#C/C=C/CCC(CCO)O[C@@H]1O[C@H](CO)[C@@H](O)[C@H](O)[C@H]1OC1CC[C@@H](O)[C@@H](O)[C@@H]1O	NA
39	coreoside B	OCC[C@H](O[C@H]1[C@@H](OC2[C@H](O)[C@@H](O)[C@H](O)CO2)[C@H](O)[C@@H](O)C(O)[C@H]1CO)CC/C=C/C#CC#C/C=C/CO	NA
40	coreoside C	C(CC(C)=O)/C=C/C#CC#C/C=C/CCC(O[C@@H]1O[C@H](CO)[C@@H](O)[C@H](O)[C@H]1OC1OC[C@@H](O)[C@@H](O)[C@@H]1O)CCO	NA
41	coreoside D	C(CC(CCO)OC1C(C(C(C(O1)CO)O)O)O)C=CC#CC#CC=CCO	101903145
42	coreoside E	C/C=C/C#CC#C/C=C/CCC(O[C@@H]1O[C@H](CO)[C@@H](O)[C@H](O)[C@H]1O)CCO	NA
43	coreoside F	OCC[C@H](O[C@H]1[C@@H](OC2[C@H](O)[C@@H](O)[C@H](O)CO2)[C@H](O)[C@@H](O)C(O)[C@H]1CO)CC/C=C/C#CC#C/C=C/C	NA
44	(2S)-(3Z,11E)-decadiene-5,7,9-triyne-1,2-diol	C/C=C/C#CC#CC#C/C=C\[C@H](O)CO	NA
45	(2S)-(3E,11E)-decadiene-5,7,9-triyne-1,2-diol	C(/[C@@H](CO)O)=C\C#CC#CC#C/C=C/C	5281155
46	(2R)-(3E,11Z)-decadiene-5,7,9-triyne-1,2-diol	C(/[C@H](CO)O)=C\C#CC#CC#C/C=C\C	NA
47	(2R)-(3E,5E,11E)-triene-7,9-diyne-1,2-diol	CC=CC#CC#CC=CC=CC(CO)O	100638163
48	(E)-7-phenyl-2-heptene-4,6-diyn-1-ol	C1=CC=C(C=C1)C#CC#C/C=C/CO	6437824
49	(Z)-7-phenyl-2-heptene-4,6-diyn-1-ol	C1(=CC=CC=C1)C#CC#C/C=C\CO	NA
	Terpenoid
50	coretinphenol	CC1=C(C=C(C(=C1O)O[C@H]2[C@@H]([C@H]([C@@H]([C@H](O2)CO)O)O)O)C(C)CC/C=C(\C)/CO)O	122220581
51	sachalinoside B	CC1(CC[C@@H](O1)C(C)(C=C)O[C@H]2[C@@H]([C@H]([C@@H]([C@H](O2)CO)O)O)O)C	10782802
52	coretinterpenoid A	[C@@H](O)1[C@H](O)[C@@H](O)[C@H](OC2=C(C(C)CCCC(C)CO)C=C(O)C(C)=C2O)O[C@@H]1CO	NA
53	(1S,2R,4R)-p-8(9)-ene-menthan-1,2-diol	C1C[C@@H](C(C)=C)C[C@H](O)[C@@]1(C)O	441246
54	trans-p-menthane-1,2,8-triol	CC1(CCC(CC1O)C(C)(C)O)O	186702
55	3β-D-glucopyranosyl-β-ionone	[C@@H](O)1[C@H](O)[C@@H](O)[C@H](OC2CC(C)=C(/C=C/C(=O)C)[C@@](C)(C)C2)O[C@@H]1CO	101916506
	Steroid
56	stigmasterol glucoside	CC[C@H](/C=C/[C@@H](C)[C@H]1CC[C@@H]2[C@@]1(CC[C@H]3[C@H]2CC=C4[C@@]3(CC[C@@H](C4)O[C@H]5[C@@H]([C@H]([C@@H]([C@H](O5)CO)O)O)O)C)C)C(C)C	6602508
57	sitosterol	CC[C@H](CC[C@@H](C)[C@H]1CC[C@@H]2[C@@]1(CC[C@H]3[C@H]2CC=C4[C@@]3(CC[C@@H](C4)O)C)C)C(C)C	222284
58	β-amyrin	CC1(CCC2(CCC3(C(=CCC4C3(CCC5C4(CCC(C5(C)C)O)C)C)C2C1)C)C)C	225689
59	daucosterol	CC[C@H](CC[C@@H](C)[C@H]1CC[C@@H]2[C@@]1(CC[C@H]3[C@H]2CC=C4[C@@]3(CC[C@@H](C4)O[C@H]5[C@@H]([C@H]([C@@H]([C@H](O5)CO)O)O)O)C)C)C(C)C	5742590
	Alkaloid
60	cis-N-(4-hydroxystyryl)benzamide	C1=CC=C(C=C1)C(=O)N/C=C\C2=CC=C(C=C2)O	14130362
61	trans-N-(4-hydroxystyryl)benzamide	C1=CC=C(C=C1)C(=O)N/C=C/C2=CC=C(C=C2)O	5369805
	Phenylethanoid glycoside		NA
62	phenylethanol-8-O-β-D-glucopyranoside	C1=CC=C(C=C1)CCOC2C(C(C(C(O2)CO)O)O)O	468284
	Anthraquinone		NA
63	Emodin	CC1=CC2=C(C(=C1)O)C(=O)C3=C(C2=O)C=C(C=C3O)O	3220
64	Lunatin	COC1=CC2=C(C(=C1)O)C(=O)C3=C(C2=O)C=C(C=C3O)O	636723
65	Emodic Acid	C1=C(C=C(C2=C1C(=O)C3=C(C2=O)C(=CC(=C3)O)O)O)C(=O)O	361510
66	Physcion	CC1=CC2=C(C(=C1)O)C(=O)C3=C(C2=O)C=C(C=C3O)OC	10639
67	Omega-Hydroxyemodin	C1=C(C=C(C2=C1C(=O)C3=C(C2=O)C(=CC(=C3)O)O)O)CO	361512
	Chalcone
68	marein	C1=CC(=C(C=C1/C=C/C(=O)C2=C(C(=C(C=C2)O[C@H]3[C@@H]([C@H]([C@@H]([C@H](O3)CO)O)O)O)O)O)O)O	6441269
69	dihydromarein	C1=CC(=C(C=C1CCC(=O)C2=C(C(=C(C=C2)O[C@H]3[C@@H]([C@H]([C@@H]([C@H](O3)CO)O)O)O)O)O)O)O	132350833
70	6′-acetyl marein	C(OC1OC(COC(C)=O)C(O)C(O)C1O)1=CC=C(C(=O)/C=C/C2=CC=C(O)C(O)=C2)C(O)=C1O	NA
71	okanin	C1=CC(=C(C=C1/C=C/C(=O)C2=C(C(=C(C=C2)O)O)O)O)O	5281294
72	okanin-4'-O-β-(6''-O-malonyl)-glucopyranoside	C(O)1=CC=C(/C=C/C(=O)C2=C(O)C(O)=C(OC3O[C@H](COC(=O)CC(=O)O)[C@@H](O)[C@H](O)[C@H]3O)C=C2)C=C1O	NA
73	okanin-4'-O-β-D-glucopyranoside	C1=CC(=C(C=C1/C=C/C(=O)C2=C(C(=C(C=C2)OC3C(C(C(C(O3)CO)O)O)O)O)O)O)O	15560106
74	butein	C1=CC(=C(C=C1/C=C/C(=O)C2=C(C=C(C=C2)O)O)O)O	5281222
75	coreopsin	C1=CC(=C(C=C1/C=C/C(=O)C2=C(C=C(C=C2)OC3C(C(C(C(O3)CO)O)O)O)O)O)O	12303942
76	4-[(2E)-3-(3,4- dihydroxyphenyl)-2-propenoyl]-3-hydroxyphenyl β-D-glucopyranoside	C(O)1=CC=C(/C=C/C(=O)C2=C(O)C=C(OC3O[C@H](CO)[C@@H](O)[C@H](O)[C@H]3O)C=C2)C=C1O	NA
77	coretincone	C1=CC(=CC(=C1)O)/C=C(/C(=O)C2=C(C=C(C=C2)O[C@H]3[C@@H]([C@H]([C@@H]([C@H](O3)CO)O)O)O)O)\O	86763394
78	isoliquiritigenin	C1=CC(=CC=C1/C=C/C(=O)C2=C(C=C(C=C2)O)O)O	638278
79	2'-hydroxy-4,4'-dimethoxychalcone	COC1=CC=C(C=C1)/C=C/C(=O)C2=C(C=C(C=C2)OC)O	5357488
80	3,4,2′,3′,4′- β-hexahydroxy-dihydrochalcone-4′-O-β-D-glucopyranoside	C(OC1OC(CO)C(O)C(O)C1O)1=CC=C(C(=O)CC(O)C2=CC=C(O)C(O)=C2)C(O)=C1O	NA
81	(αS)-4,4'-di-O-β-D-glucopyranosyl-α,2-dihydroxydihydrochalcone	C(O[C@@H]1OC(CO)C(O)[C@H](O)[C@@H]1O)1=CC(O)=C(C(=O)[C@H](CC2C=CC(OC3O[C@H](CO)[C@H](O)C(O)C3O)=CC=2)O)C=C1	NA
	Aurone
82	maritimein	C1=CC(=C(C=C1/C=C\2/C(=O)C3=C(O2)C(=C(C=C3)O[C@H]4[C@@H]([C@H]([C@@H]([C@H](O4)CO)O)O)O)O)O)O	6450184
83	2-(3,4- dihydroxyphenyl)-1,3-benzodioxole-5-carbaldehyde	C1=CC2=C(C=C1C=O)OC(O2)C3=CC(=C(C=C3)O)O	10377789
84	maritimetin	C1=CC(=C(C=C1/C=C\2/C(=O)C3=C(O2)C(=C(C=C3)O)O)O)O	5281292
85	sulphuretin	C1=CC(=C(C=C1/C=C\2/C(=O)C3=C(O2)C=C(C=C3)O)O)O	5281295
86	leptosidin	COC1=C(C=CC2=C1O/C(=C\C3=CC(=C(C=C3)O)O)/C2=O)O	5281257
	Flavanone
87	eriodictyol	C1[C@H](OC2=CC(=CC(=C2C1=O)O)O)C3=CC(=C(C=C3)O)O	440735
88	5,7,3',5'-tetrahydroxydihydroflavone-7-O-β-D-glucopyranoside	C1=C(C=C(C=C1O)O)C2=CC(=O)C3=C(C=C(C=C3O2)O[C@H]4[C@@H]([C@H]([C@@H]([C@H](O4)CO)O)O)O)O	52949179
89	prunin	C1[C@H](OC2=CC(=CC(=C2C1=O)O)O[C@H]3[C@@H]([C@H]([C@@H]([C@H](O3)CO)O)O)O)C4=CC=C(C=C4)O	92794
90	2S-7,3',5'-trihydroxydihydroflavone	C1C(OC2=C(C1=O)C=CC(=C2)O)C3=CC(=CC(=C3)O)O	129716126
91	7,3'-dihydroxyflavanone-4'-O-β-D-glucopyranoside	C1C(OC2=C(C1=O)C=CC(=C2)O)C3=CC=C(C=C3)OC4C(C(C(C(O4)CO)O)O)O	3794292
92	naringetol	C1[C@H](OC2=CC(=CC(=C2C1=O)O)O)C3=CC=C(C=C3)O	439246
93	taxifolin	C1=CC(=C(C=C1[C@@H]2[C@H](C(=O)C3=C(C=C(C=C3O2)O)O)O)O)O	439533
94	(-)-taxifolin	C1=CC(=C(C=C1C2C(C(=O)C3=C(C=C(C=C3O2)O)O)O)O)O	471
95	naringenin	C1C(OC2=CC(=CC(=C2C1=O)O)O)C3=CC=C(C=C3)O	932
96	2R/S-3',4',8-trihydroxyflavanone-7-O-glucoside	C1C(OC2=C(C1=O)C=CC(=C2O)OC3C(C(C(C(O3)CO)O)O)O)C4=CC(=C(C=C4)O)O	12309901
97	butin	C1[C@H](OC2=C(C1=O)C=CC(=C2)O)C3=CC(=C(C=C3)O)O	92775
98	2R/S-eriodictyol-7-glucoside	C1[C@H](OC2=CC(=CC(=C2C1=O)O)O[C@H]3[C@@H]([C@H]([C@@H]([C@H](O3)CO)O)O)O)C4=CC(=C(C=C4)O)O	13254473
99	7,8,3',4'-tetrahydroxyflavanone	C1=CC(=C(C=C1C2=CC(=O)C3=C(O2)C(=C(C=C3)O)O)O)O	688798
100	2R/S-isocoreopsin	C(O)1=C(O)C=CC(C2OC3C=C(OC4[C@H](O)[C@@H](O)[C@H](O)[C@@H](CO)C4)C=CC=3C(=O)C2)=C1	NA
101	flavanocorepsin	C1C(OC2=C(C1=O)C=CC(=C2)OC3C(C(C(C(O3)CO)O)O)O)C4=CC(=C(C=C4)O)O	12309899
102	isookanin	C1C(OC2=C(C1=O)C=CC(=C2O)O)C3=CC(=C(C=C3)O)O	12309904
103	8-hydroxyfustin	C1=CC(=C(C=C1C2C(C(=O)C3=C(O2)C(=C(C=C3)O)O)O)O)O	73829902
104	(2R,3R)-dihydroquercetin-7-O-β-D-glucopyranoside	C1=CC(=C(C=C1[C@@H]2[C@H](C(=O)C3=C(C=C(C=C3O2)O[C@H]4[C@@H]([C@H]([C@@H]([C@H](O4)CO)O)O)O)O)O)O)O	14282775
105	(2R,3R)-3,5,7,4'-tetrahydroxydihydroflavone	OC(C=C1)=CC=C1[C@H]2OC3=CC(O)=CC(O)=C3C([C@@H]2O)=O	122850
106	(2S)-5,7,3',5'-tetrahydroxydihydroflavone	C1[C@H](OC2=CC(=CC(=C2C1=O)O)O)C3=CC(=CC(=C3)O)O	52945930
107	3,5,7,3',5'-pentahydroxydihydroflavone	C1=C(C=C(C=C1O)O)C2C(C(=O)C3=C(C=C(C=C3O2)O)O)O	25073455
108	3,5,6,7,4'-pentahydroxydihydroflavone	C(O)1=C(O)C(O)=C2C(=O)[C@@H](O)[C@H](C3=CC=C(O)C=C3)OC2=C1	NA
109	isookanin-7-O-β-D-glucoside	C1[C@H](OC2=C(C1=O)C=CC(=C2O)O[C@H]3[C@@H]([C@H]([C@@H]([C@H](O3)CO)O)O)O)C4=CC(=C(C=C4)O)O	101781
110	5,7,3′,5′-tetrahydroxyflavanone-7-O-β-D-glucopyranoside	C1C(OC2=CC(=CC(=C2C1=O)O)OC3C(C(C(C(O3)CO)O)O)O)C4=CC(=CC(=C4)O)O	16215147
111	sikokianin D	C(O[C@@H]1OC(CO)C(O)[C@H](O)[C@@H]1O)1=CC=C2C(=O)[C@]([H])([C@]([H])3C(=O)C4=CC=C(OC5O[C@H](CO)[C@H](O)C(O)C5O)C(O)=C4O[C@]3([H])C3C=C(O)C(O)=CC=3)[C@@]([H])(C3=CC=C(O)C(O)=C3)OC2=C1O	NA
112	sikokianin E	C(O[C@@H]1OC(CO)C(O)[C@H](O)[C@@H]1O)1=CC=C2C(=O)[C@]([H])([C@@]([H])3C(=O)C4=CC=C(OC5O[C@H](CO)[C@H](O)C(O)C5O)C(O)=C4O[C@@]3([H])C3C=C(O)C(O)=CC=3)[C@@]([H])(C3=CC=C(O)C(O)=C3)OC2=C1O	NA
	Flavone
113	3',4',8-trihydroxyflavone-7-O-β-D-glucoside	C1=C(C2OC3C(O)=C(OC4O[C@H](CO)[C@@H](O)[C@H](O)[C@H]4O)C=CC=3C(=O)C=2)C=C(O)C(O)=C1	NA
114	luteolin	C1=CC(=C(C=C1C2=CC(=O)C3=C(C=C(C=C3O2)O)O)O)O	5280445
115	7,3',4'-trihydroxyflavone	C1=CC(=C(C=C1C2=CC(=O)C3=C(O2)C=C(C=C3)O)O)O	5322065
116	luteolin-7-O-glucoside	C1=CC(=C(C=C1C2=CC(=O)C3=C(C=C(C=C3O2)OC4C(C(C(C(O4)CO)O)O)O)O)O)O	5280637
117	3',4',7'-trihydroxyflavone-7-O-β-D-glucopyranoside	C1=CC(=C(C=C1C2=CC(=O)C3=C(O2)C=C(C=C3)OC4C(C(C(C(O4)CO)O)O)O)O)O	14656728
118	apigenin	C1=CC(=CC=C1C2=CC(=O)C3=C(C=C(C=C3O2)O)O)O	5280443
	Flavonol
119	isoquercitrin	C1=CC(=C(C=C1C2=C(C(=O)C3=C(C=C(C=C3O2)O)O)O[C@@H]4[C@@H]([C@H]([C@@H]([C@H](O4)CO)O)O)O)O)O	12304323
120	Kaempferol 7-O-glucoside	C1=CC(=CC=C1C2=C(C(=O)C3=C(C=C(C=C3O2)O[C@H]4[C@@H]([C@H]([C@@H]([C@H](O4)CO)O)O)O)O)O)O	10095180
121	quercetagetin-7-O-β-D-glucoside	C1=CC(=C(C=C1C2=C(C(=O)C3=C(C(=C(C=C3O2)O[C@H]4[C@@H]([C@H]([C@@H]([C@H](O4)CO)O)O)O)O)O)O)O)O	5320826
122	quercetagitin-7-O-β-D-glucoside	C1=C(C2OC3C(O)=C(OC4OC(CO)C(O)C(O)C4O)C(O)=CC=3C(=O)C=2O)C=CC(O)=C1O	NA
123	quercetin-7-O-β-D-glucopyranoside	C1=CC(=C(C=C1C2=C(C(=O)C3=C(C=C(C=C3O2)O[C@H]4[C@@H]([C@H]([C@@H]([C@H](O4)CO)O)O)O)O)O)O)O	5282160
124	quercetin	C1=CC(=C(C=C1C2=C(C(=O)C3=C(C=C(C=C3O2)O)O)O)O)O	5280343
125	hyperoside	C1=CC(=C(C=C1C2=C(C(=O)C3=C(C=C(C=C3O2)O)O)O[C@H]4[C@@H]([C@H]([C@H]([C@H](O4)CO)O)O)O)O)O	5281643
126	rutin	C[C@H]1[C@@H]([C@H]([C@H]([C@@H](O1)OC[C@@H]2[C@H]([C@@H]([C@H]([C@@H](O2)OC3=C(OC4=CC(=CC(=C4C3=O)O)O)C5=CC(=C(C=C5)O)O)O)O)O)O)O)O	5280805
127	kaempferol-3-O-β-D-glucopyranoside	C1=CC(=CC=C1C2=C(C(=O)C3=C(C=C(C=C3O2)O)O)O[C@H]4[C@@H]([C@H]([C@@H]([C@H](O4)CO)O)O)O)O	5282102
128	kaempferol	C1=CC(=CC=C1C2=C(C(=O)C3=C(C=C(C=C3O2)O)O)O)O	5280863
129	patuletin	COC1=C(C2=C(C=C1O)OC(=C(C2=O)O)C3=CC(=C(C=C3)O)O)O	5281678
	Flavanol
130	D-(+)-Catechin	C1C(C(OC2=CC(=CC(=C21)O)O)C3=CC(=C(C=C3)O)O)O	1203
131	(+)-catechin	C1[C@@H]([C@H](OC2=CC(=CC(=C21)O)O)C3=CC(=C(C=C3)O)O)O	9064

## Sheet: Table S2
Supplementary Table S2. Predicted pharmacokinetics for 131 compounds isolated from Coreopsis tinctoria.
No	Name	Molecule	Formula	XLOGP3	MW	TPSA	ESOL Log S	Fraction Csp3	Rotatable bonds	Pgp substrate	CYP1A2 inhibitor	CYP2C19 inhibitor	CYP2C9 inhibitor	CYP2D6 inhibitor	CYP3A4 inhibitor	BBB	HIA	Bioavailability Score	Candidate compound
1	1'-hydroxy-eugenol	phenylpropanoid1	C10H12O3	0.7	180.2	49.69	-1.54	0.2	3	No	No	No	No	No	No	0.056	92.897	0.55	Y
2	epoxy-z-coniferyl alcohol	phenylpropanoid2	C10H10O4	1.46	194.18	62.22	-2.15	0.2	2	No	No	No	No	No	No	-0.269	84.75	0.55	Y
3	1,3-dicaffeoylquinic acid	phenylpropanoid3	C25H24O12	1.52	516.45	211.28	-3.65	0.24	9	Yes	No	No	No	No	No	-1.983	30.305	0.11	#N/A
4	4-isobutyryl-1'-acetoxy- eugenol	phenylpropanoid4	C16H20O5	3.22	292.33	61.83	-3.36	0.38	8	No	Yes	Yes	No	No	No	-0.078	95.563	0.55	Y
5	4-isobutyl-1'- isobutyloxy-eugenol	phenylpropanoid5	C18H24O5	4.26	320.38	61.83	-4.11	0.44	9	No	Yes	Yes	No	No	No	-0.203	96.161	0.55	Y
6	4-isobutyryl-1'-(2- methyl)-butyryloxy-eugenol	phenylpropanoid6	C19H26O5	4.62	334.41	61.83	-4.35	0.47	10	Yes	No	Yes	Yes	No	Yes	-0.476	96.33	0.55	Y
7	4-isobutyryl-1'- isovaleryloxy-eugenol	phenylpropanoid7	C19H26O5	4.48	334.41	61.83	-4.26	0.47	10	No	No	Yes	Yes	No	Yes	-0.49	95.916	0.55	Y
8	4-isobutyryloxy-1',2'- epoxy-3'-isobutyryloxy-coniferyl alcohol	phenylpropanoid8	C19H24O6	2.86	348.39	82.2	-3.39	0.53	9	No	Yes	Yes	Yes	No	Yes	-0.716	97.945	0.55	Y
9	4-O-β-D-glucopyranosyl-p-coumaric acid methyl ester	phenylpropanoid9	C16H20O8	-0.25	340.33	125.68	-1.58	0.44	6	No	No	No	No	No	No	-1.084	44.797	0.55	Y
10	1-O-caffeoyl-β-D- glucoside	phenylpropanoid10	C15H18O9	-0.64	342.3	156.91	-1.41	0.4	5	No	No	No	No	No	No	-1.081	50.517	0.55	Y
11	3,5-O-dicaffeoyl quinic acid	phenylpropanoid11	C25H24O12	1.52	516.45	211.28	-3.65	0.24	9	Yes	No	No	No	No	No	-2.069	44.225	0.11	#N/A
12	3,4-dicaffeoyl quinic acid	phenylpropanoid12	C25H24O12	1.52	516.45	211.28	-3.65	0.24	9	Yes	No	No	No	No	No	-2.08	29.037	0.11	#N/A
13	1,5-dicaffeoyl quinic acid	phenylpropanoid13	C25H24O12	1.52	516.45	211.28	-3.65	0.24	9	Yes	No	No	No	No	No	-1.983	30.305	0.11	#N/A
14	4,5-dicaffeoyl quinic acid	phenylpropanoid14	C25H24O12	1.52	516.45	211.28	-3.65	0.24	9	Yes	No	No	No	No	No	-2.08	29.037	0.11	#N/A
15	caffeic acid	phenylpropanoid15	C9H8O4	1.15	180.16	77.76	-1.89	0	2	No	No	No	No	No	No	-0.647	69.407	0.56	Y
16	chlorogenic acid	phenylpropanoid16	C16H18O9	-0.42	354.31	164.75	-1.62	0.38	5	No	No	No	No	No	No	-1.407	36.377	0.11	#N/A
17	cryptochlorogenic acid	phenylpropanoid17	C16H18O9	-0.42	354.31	164.75	-1.62	0.38	5	No	No	No	No	No	No	-1.593	20.029	0.11	#N/A
18	neochlorogenic acid	phenylpropanoid18	C16H18O9	-0.42	354.31	164.75	-1.62	0.38	5	No	No	No	No	No	No	-1.407	36.377	0.11	#N/A
19	dihydrocaffeic acid	phenylpropanoid19	C9H10O4	-0.54	182.17	77.76	-0.77	0.22	3	No	No	No	No	No	No	-0.666	69.357	0.56	Y
20	2-phenylethyl-β-D- glucoside	phenylpropanoid20	C14H20O6	-0.69	284.31	99.38	-1.06	0.57	5	No	No	No	No	No	No	-0.68	54.507	0.55	Y
21	3,4,5-tricaffeoylquinic acid	phenylpropanoid21	C34H30O15	3.47	678.59	257.81	-5.65	0.18	13	Yes	No	No	No	No	No	-2.603	41.915	0.11	#N/A
22	3-O-caffeoyl quinic acid butyl ester	phenylpropanoid22	C21H28O8	1.87	408.44	133.52	-3.11	0.52	9	Yes	No	No	No	No	No	-1.515	44.425	0.55	Y
23	3-O-caffeoyl quinic acid methyl ester	phenylpropanoid23	C17H20O9	-0.1	368.34	153.75	-1.84	0.41	6	No	No	No	No	No	No	-1.402	42.169	0.55	Y
24	p-coumaric acid	phenylpropanoid24	C9H8O3	1.46	164.16	57.53	-2.02	0	2	No	No	No	No	No	No	-0.225	93.494	0.56	Y
25	methyl-p- hydroxycinnamate	phenylpropanoid25	C10H10O3	2.26	178.18	46.53	-2.51	0.1	3	No	No	No	No	No	No	0.054	94.708	0.55	Y
26	methyl caffeate	phenylpropanoid26	C10H10O4	1.48	194.18	66.76	-2.1	0.1	3	No	No	No	No	No	No	-0.321	80.489	0.55	Y
27	3,4-dihydroxybenzyl alcohol	phenol1	C7H8O3	0.63	140.14	60.69	-1.48	0.14	1	No	No	No	No	No	Yes	-0.451	79.14	0.55	Y
28	vanillic acid	phenol2	C8H8O4	1.43	168.15	66.76	-2.02	0.12	2	No	No	No	No	No	No	-0.38	78.152	0.56	Y
29	4-hydroxybenzoic acid	phenol3	C7H6O3	1.58	138.12	57.53	-2.07	0	1	No	No	No	No	No	No	-0.334	83.961	0.56	Y
30	protocatechuic acid	phenol4	C7H6O4	1.15	154.12	77.76	-1.86	0	1	No	No	No	No	No	Yes	-0.683	71.174	0.56	Y
31	coretinphencone	phenol5	C14H18O9	-0.84	330.29	156.91	-1.29	0.5	4	No	No	No	No	No	No	-1.269	37.894	0.55	Y
32	catechol	phenol6	C6H6O2	0.88	110.11	40.46	-1.63	0	0	No	No	No	No	No	Yes	-0.318	86.856	0.55	Y
33	1-(3,4-dihydroxyphenyl)-2-hydroxyethanone	phenol7	C8H8O4	0.66	168.15	77.76	-1.54	0.12	2	No	No	No	No	No	Yes	-0.607	71.281	0.55	Y
34	vanilloyl-β-D-glucopyranose	phenol8	C14H18O9	-0.74	330.29	145.91	-1.28	0.5	5	No	No	No	No	No	No	-1.188	58.85	0.55	Y
35	6,7-dihydroxycoumarin	phenol9	C9H6O4	1.22	178.14	70.67	-2.28	0	0	No	Yes	No	No	No	No	0.025	86.291	0.55	Y
36	polyphenolic	phenol10	C14H6O8	1.1	302.19	141.34	-2.94	0	0	No	Yes	No	No	No	No	-1.272	86.684	0.55	Y
37	methyl 3,4-dihydroxybenzoate	phenol11	C8H8O4	1.48	168.15	66.76	-2.05	0.12	2	No	No	No	No	No	No	-0.39	83.368	0.55	Y
38	coreoside A	polyacetylene1	C26H38O11	-1.2	526.57	189.53	-1.62	0.69	11	No	No	No	No	No	No	-1.382	15.062	0.17	#N/A
39	coreoside B	polyacetylene2	C25H36O11	-0.71	512.55	178.53	-1.91	0.68	10	No	No	No	No	No	No	-1.43	0	0.17	#N/A
40	coreoside C	polyacetylene3	C28H40O12	-1.16	568.61	195.6	-1.78	0.68	13	No	No	No	No	No	No	-1.284	7.364	0.17	#N/A
41	coreoside D	polyacetylene4	C20H28O8	-0.44	396.43	139.84	-1.43	0.6	9	Yes	No	No	No	No	No	-0.885	22.663	0.55	#N/A
42	coreoside E	polyacetylene5	C20H28O7	0.81	380.43	119.61	-2.18	0.6	8	Yes	No	No	No	No	No	-0.782	27.159	0.55	Y
43	coreoside F	polyacetylene6	C25H36O11	-0.71	512.55	178.53	-1.91	0.68	10	No	No	No	No	No	No	-1.325	5.529	0.17	#N/A
44	(2S)-(3Z,11E)-decadiene-5,7,9-triyne-1,2-diol	polyacetylene7	C13H12O2	2.64	200.23	40.46	-2.61	0.23	2	No	No	No	No	No	No	0.1	69.999	0.55	Y
45	(2S)-(3E,11E)-decadiene-5,7,9-triyne-1,2-diol	polyacetylene8	C13H12O2	2.64	200.23	40.46	-2.61	0.23	2	No	No	No	No	No	No	0.065	70.44	0.55	Y
46	(2R)-(3E,11Z)-decadiene-5,7,9-triyne-1,2-diol	polyacetylene9	C13H12O2	2.64	200.23	40.46	-2.61	0.23	2	No	No	No	No	No	No	0.065	70.44	0.55	Y
47	(2R)-(3E,5E,11E)-triene-7,9-diyne-1,2-diol	polyacetylene10	C13H14O2	1.84	202.25	40.46	-2.06	0.23	3	No	No	No	No	No	No	0.101	70.012	0.55	Y
48	(E)-7-phenyl-2-heptene-4,6-diyn-1-ol	polyacetylene11	C13H10O	2.48	182.22	20.23	-2.78	0.08	1	No	Yes	No	No	No	No	0.459	95.077	0.55	Y
49	(Z)-7-phenyl-2-heptene-4,6-diyn-1-ol	polyacetylene12	C13H10O	2.48	182.22	20.23	-2.78	0.08	1	No	Yes	No	No	No	No	0.46	95.151	0.55	Y
50	coretinphenol	terpenoid1	C21H32O9	1.26	428.47	160.07	-2.91	0.62	8	Yes	No	No	No	No	No	-1.446	38.287	0.55	Y
51	sachalinoside B	terpenoid2	C16H28O7	-0.16	332.39	108.61	-1.47	0.88	5	Yes	No	No	No	No	No	-0.993	54.87	0.55	Y
52	coretinterpenoid A	terpenoid3	C21H34O9	1.56	430.49	160.07	-3.05	0.71	9	Yes	No	No	No	No	No	-1.745	34.15	0.55	Y
53	(1S,2R,4R)-p-8(9)-ene-menthan-1,2-diol	terpenoid4	C10H18O2	1.54	170.25	40.46	-1.8	0.8	1	No	No	No	No	No	No	-0.177	93.97	0.55	Y
54	trans-p-menthane-1,2,8-triol	terpenoid5	C10H20O3	0.21	188.26	60.69	-1.07	1	1	No	No	No	No	No	No	-0.31	73.274	0.55	Y
55	3β-D-glucopyranosyl-β-ionone	terpenoid6	C19H30O7	-0.02	370.44	116.45	-1.79	0.74	5	Yes	No	No	No	No	No	-1.36	48.903	0.55	Y
56	stigmasterol glucoside	steroid1	C35H58O6	6.96	574.83	99.38	-7.26	0.89	8	Yes	No	No	No	No	No	-0.724	78.899	0.55	Y
57	sitosterol	steroid2	C29H50O	9.34	414.71	20.23	-7.9	0.93	6	No	No	No	No	No	No	0.781	94.464	0.55	Y
58	β-amyrin	steroid3	C30H50O	9.15	426.72	20.23	-8.25	0.93	0	No	No	No	No	No	No	0.667	93.733	0.55	Y
59	daucosterol	steroid4	C35H60O6	7.74	576.85	99.38	-7.7	0.94	9	No	No	No	No	No	No	-0.785	79.677	0.55	Y
60	cis-N-(4-hydroxystyryl)benzamide	alkaloid1	C15H13NO2	2.83	239.27	49.33	-3.34	0	4	No	Yes	No	Yes	No	No	0.036	92.281	0.55	Y
61	trans-N-(4-hydroxystyryl)benzamide	alkaloid2	C15H13NO2	2.83	239.27	49.33	-3.34	0	4	No	Yes	No	Yes	No	No	0.036	92.281	0.55	Y
62	phenylethanol-8-O-β-D-glucopyranoside	phenylethanoid	C14H20O6	-0.69	284.31	99.38	-1.06	0.57	5	No	No	No	No	No	No	-0.68	54.507	0.55	Y
63	Emodin	anthraquinone1	C15H10O5	2.72	270.24	94.83	-3.67	0.07	0	No	Yes	No	No	No	Yes	-0.709	69.972	0.55	Y
64	Lunatin	anthraquinone2	C15H10O6	2.32	286.24	104.06	-3.43	0.07	1	No	No	No	No	No	Yes	-0.868	72.181	0.55	Y
65	Emodic Acid	anthraquinone3	C15H8O7	1.88	300.22	132.13	-3.22	0	1	No	No	No	No	No	No	-1.023	44.088	0.56	Y
66	Physcion	anthraquinone4	C16H12O5	3.04	284.26	83.83	-3.87	0.12	1	No	Yes	No	Yes	No	Yes	-0.01	97.451	0.55	Y
67	Omega-Hydroxyemodin	anthraquinone5	C15H10O6	1.47	286.24	115.06	-2.9	0.07	1	No	No	No	No	No	Yes	-0.844	61.286	0.55	Y
68	marein	chalcone1	C21H22O11	0.66	450.39	197.37	-2.93	0.29	6	No	No	No	No	No	No	-1.483	28.635	0.17	Y
69	dihydromarein	chalcone2	C21H24O11	0.47	452.41	197.37	-2.76	0.38	7	Yes	No	No	No	No	No	-1.502	28.056	0.17	Y
70	6'-acetyl marein	chalcone3	C23H24O12	0.68	492.43	203.44	-3.05	0.3	8	Yes	No	No	No	No	No	-1.472	36.552	0.17	Y
71	okanin	chalcone4	C15H12O6	2.47	288.25	118.22	-3.41	0	3	No	Yes	No	Yes	No	Yes	-1.228	57.713	0.55	Y
72	okanin-4'-O-β-(6''-O-malonyl)-glucopyranoside	chalcone5	C24H24O14	0.38	536.44	240.74	-2.98	0.29	10	Yes	No	No	No	No	No	-1.891	2.61	0.11	#N/A
73	okanin-4'-O-β-D-glucopyranoside	chalcone6	C21H22O11	0.66	450.39	197.37	-2.93	0.29	6	No	No	No	No	No	No	-1.483	28.635	0.17	Y
74	butein	chalcone7	C15H12O5	2.82	272.25	97.99	-3.55	0	3	No	Yes	No	Yes	No	Yes	-0.895	72.567	0.55	Y
75	coreopsin	chalcone8	C21H22O10	1.02	434.39	177.14	-3.07	0.29	6	Yes	No	No	No	No	No	-1.293	35.38	0.55	Y
76	4-[(2E)-3-(3,4- dihydroxyphenyl)-2-propenoyl]-3-hydroxyphenyl β-D-glucopyranoside	chalcone9	C21H22O10	1.02	434.39	177.14	-3.07	0.29	6	Yes	No	No	No	No	No	-1.537	33.575	0.55	Y
77	coretincone	chalcone10	C21H22O10	1.23	434.39	177.14	-3.2	0.29	6	Yes	No	No	No	No	No	-1.352	36.278	0.55	Y
78	isoliquiritigenin	chalcone11	C15H12O4	3.18	256.25	77.76	-3.7	0	3	No	Yes	No	Yes	No	Yes	-0.717	91.096	0.55	Y
79	2'-hydroxy-4,4'-dimethoxychalcone	chalcone12	C17H16O4	4.04	284.31	55.76	-4.24	0.12	5	No	Yes	Yes	Yes	No	Yes	-0.169	95.568	0.55	Y
80	3,4,2',3',4'- β-hexahydroxy-dihydrochalcone-4′-O-β-D-glucopyranoside	chalcone13	C21H24O12	-0.64	468.41	217.6	-2.15	0.38	7	No	No	No	No	No	No	-1.686	15.517	0.17	#N/A
81	(αS)-4,4'-di-O-β-D-glucopyranosyl-α,2-dihydroxydihydrochalcone	dihydrochalcone	C27H34O15	-1.18	598.55	256.29	-2.36	0.52	10	No	No	No	No	No	No	-1.925	0	0.17	#N/A
82	maritimein	aurone1	C21H20O11	0.37	448.38	186.37	-2.87	0.29	4	Yes	No	No	No	No	No	-1.385	44.706	0.17	Y
83	2-(3,4- dihydroxyphenyl)-1,3-benzodioxole-5-carbaldehyde	aurone2	C14H10O5	2.02	258.23	75.99	-3.05	0.07	2	No	Yes	No	No	No	No	-0.247	92.628	0.55	Y
84	maritimetin	aurone3	C15H10O6	2.18	286.24	107.22	-3.34	0	1	No	No	No	No	No	Yes	-0.897	67.996	0.55	Y
85	sulphuretin	aurone4	C15H10O5	2.53	270.24	86.99	-3.49	0	1	No	No	No	No	No	Yes	-0.706	89.347	0.55	Y
86	leptosidin	aurone5	C16H12O6	2.5	300.26	96.22	-3.55	0.06	2	No	Yes	No	No	No	Yes	-0.983	85.401	0.55	Y
87	eriodictyol	flavanone1	C15H12O6	2.02	288.25	107.22	-3.26	0.13	1	Yes	No	No	No	No	Yes	-0.827	74.687	0.55	Y
88	5,7,3',5'-tetrahydroxydihydroflavone-7-O-β-D-glucopyranoside	flavanone2	C21H20O11	1.46	448.38	190.28	-3.65	0.29	4	Yes	No	No	No	No	No	-1.734	40.144	0.17	Y
89	prunin	flavanone3	C21H22O10	0.65	434.39	166.14	-2.97	0.38	4	Yes	No	No	No	No	No	-1.261	36.035	0.55	Y
90	2S-7,3',5'-trihydroxydihydroflavone	flavanone4	C15H12O5	1.94	272.25	86.99	-3.13	0.13	1	Yes	No	No	No	No	No	-0.741	93.189	0.55	Y
91	7,3'-dihydroxyflavanone-4'-O-β-D-glucopyranoside	flavanone5	C21H22O9	0.39	418.39	145.91	-2.71	0.38	4	Yes	No	No	No	No	No	-1.146	46.076	0.55	Y
92	naringetol	flavanone6	C15H12O5	2.52	272.25	86.99	-3.49	0.13	1	Yes	Yes	No	No	No	Yes	-0.578	91.31	0.55	Y
93	taxifolin	flavanone7	C15H12O7	0.95	304.25	127.45	-2.66	0.13	1	No	No	No	No	No	No	-0.725	64.709	0.55	Y
94	(-)-taxifolin	flavanone8	C15H12O7	0.95	304.25	127.45	-2.66	0.13	1	No	No	No	No	No	No	-0.725	64.709	0.55	Y
95	naringenin	flavanone9	C15H12O5	2.52	272.25	86.99	-3.49	0.13	1	Yes	Yes	No	No	No	Yes	-0.578	91.31	0.55	Y
96	2R/S-3',4',8-trihydroxyflavanone-7-O-glucoside	flavanone10	C21H22O11	-0.32	450.39	186.37	-2.44	0.38	4	No	No	No	No	No	No	-1.428	40.359	0.17	Y
97	butin	flavanone11	C15H12O5	1.94	272.25	86.99	-3.13	0.13	1	Yes	No	No	No	No	No	-0.753	93.171	0.55	Y
98	2R/S-eriodictyol-7-glucoside	flavanone12	C21H22O11	0.3	450.39	186.37	-2.83	0.38	4	Yes	No	No	No	No	No	-1.51	30.655	0.17	Y
99	7,8,3',4'-tetrahydroxyflavanone	flavanone13	C15H10O6	2.4	286.24	111.13	-3.62	0	1	No	Yes	No	No	Yes	Yes	-1.197	78.336	0.55	Y
100	2R/S-isocoreopsin	flavanone14	C22H24O9	0.73	432.42	156.91	-3	0.41	4	Yes	No	No	No	No	No	-1.746	46.256	0.55	Y
101	flavanocorepsin	flavanone15	C21H22O10	0.14	434.39	166.14	-2.64	0.38	4	Yes	No	No	No	No	No	-1.4	46.994	0.55	Y
102	isookanin	flavanone16	C15H12O6	1.58	288.25	107.22	-2.98	0.13	1	Yes	No	No	No	No	No	-0.983	72.504	0.55	Y
103	8-hydroxyfustin	flavanone17	C15H12O7	0.51	304.25	127.45	-2.39	0.13	1	No	No	No	No	No	No	-0.92	61.975	0.55	Y
104	(2R,3R)-dihydroquercetin-7-O-β-D-glucopyranoside	flavanone18	C21H22O12	-0.85	466.39	206.6	-2.2	0.38	4	No	No	No	No	No	No	-1.337	29.32	0.17	Y
105	(2R,3R)-3,5,7,4'-tetrahydroxydihydroflavone	flavanone19	C15H10O6	1.9	286.24	111.13	-3.31	0	1	No	Yes	No	No	Yes	Yes	-0.939	74.29	0.55	Y
106	(2S)-5,7,3',5'-tetrahydroxydihydroflavone	flavanone20	C15H12O6	2.25	288.25	107.22	-3.4	0.13	1	Yes	No	No	No	No	Yes	-0.815	72.672	0.55	Y
107	3,5,7,3',5'-pentahydroxydihydroflavone	flavanone21	C15H12O7	0.95	304.25	127.45	-2.66	0.13	1	No	No	No	No	No	No	-0.822	66.44	0.55	Y
108	3,5,6,7,4'-pentahydroxydihydroflavone	flavanone22	C15H12O7	0.95	304.25	127.45	-2.66	0.13	1	No	No	No	No	No	No	-1.428	62.859	0.55	Y
109	isookanin-7-O-β-D-glucoside	flavanone23	C21H22O11	-0.32	450.39	186.37	-2.44	0.38	4	No	No	No	No	No	No	-1.428	40.359	0.17	Y
110	5,7,3′,5′-tetrahydroxyflavanone-7-O-β-D-glucopyranoside	flavanone24	C21H22O11	0.3	450.39	186.37	-2.83	0.38	4	Yes	No	No	No	No	No	-1.498	28.64	0.17	Y
111	sikokianin D	flavanone25	C42H42O22	-0.8	898.77	372.74	-4.59	0.38	9	Yes	No	No	No	No	No	-2.806	11.394	0.17	#N/A
112	sikokianin E	flavanone26	C42H42O22	-0.8	898.77	372.74	-4.59	0.38	9	Yes	No	No	No	No	No	-2.806	11.394	0.17	#N/A
113	3',4',8-trihydroxyflavone-7-O-β-D-glucoside	flavone1	C21H20O11	-0.04	448.38	190.28	-2.7	0.29	4	No	No	No	No	No	No	-1.771	41.873	0.17	Y
114	luteolin	flavone2	C15H10O6	2.53	286.24	111.13	-3.71	0	1	No	Yes	No	No	Yes	Yes	-0.907	81.13	0.55	Y
115	7,3',4'-trihydroxyflavone	flavone3	C15H10O5	2.91	270.24	90.9	-3.87	0	1	No	Yes	No	No	Yes	Yes	-0.934	91.484	0.55	Y
116	luteolin-7-O-glucoside	flavone4	C21H20O11	1.46	448.38	190.28	-3.65	0.29	4	Yes	No	No	No	No	No	-1.564	37.556	0.17	Y
117	3',4',7'-trihydroxyflavone-7-O-β-D-glucopyranoside	flavone5	C21H20O10	0.31	432.38	170.05	-2.83	0.29	4	No	No	No	No	No	No	-1.474	50.79	0.55	Y
118	apigenin	flavone6	C15H10O5	3.02	270.24	90.9	-3.94	0	1	No	Yes	No	No	Yes	Yes	-0.734	93.25	0.55	Y
119	isoquercitrin	flavonol1	C21H20O12	0.36	464.38	210.51	-3.04	0.29	4	No	No	No	No	No	No	-1.688	47.999	0.17	Y
120	Kaempferol 7-O-glucoside	flavonol2	C21H20O11	0.72	448.38	190.28	-3.18	0.29	4	Yes	No	No	No	No	No	-1.465	30.716	0.17	Y
121	quercetagetin-7-O-β-D-glucoside	flavonol3	C21H20O13	0.01	480.38	230.74	-2.91	0.29	4	No	No	No	No	No	No	-1.807	35.185	0.17	Y
122	quercetagitin-7-O-β-D-glucoside	flavonol4	C21H20O13	-0.55	480.38	230.74	-2.56	0.29	4	No	No	No	No	No	No	-1.922	25.368	0.17	#N/A
123	quercetin-7-O-β-D-glucopyranoside	flavonol5	C21H20O12	0.36	464.38	210.51	-3.04	0.29	4	Yes	No	No	No	No	No	-1.623	33.633	0.17	Y
124	quercetin	flavonol6	C15H10O7	1.54	302.24	131.36	-3.16	0	1	No	Yes	No	No	Yes	Yes	-1.098	77.207	0.55	Y
125	hyperoside	flavonol7	C21H20O12	0.36	464.38	210.51	-3.04	0.29	4	No	No	No	No	No	No	-1.688	47.999	0.17	Y
126	rutin	flavonol8	C27H30O16	-0.33	610.52	269.43	-3.3	0.44	6	Yes	No	No	No	No	No	-1.899	23.446	0.17	#N/A
127	kaempferol-3-O-β-D-glucopyranoside	flavonol9	C21H20O11	0.72	448.38	190.28	-3.18	0.29	4	No	No	No	No	No	No	-1.514	48.052	0.17	Y
128	kaempferol	flavonol10	C15H10O6	1.9	286.24	111.13	-3.31	0	1	No	Yes	No	No	Yes	Yes	-0.939	74.29	0.55	Y
129	patuletin	flavonol11	C16H12O8	2.14	332.26	140.59	-3.61	0.06	2	No	Yes	No	No	Yes	Yes	-1.448	78.549	0.55	Y
130	D-(+)-Catechin	flavanol1	C15H14O6	0.36	290.27	110.38	-2.22	0.2	1	Yes	No	No	No	No	No	-1.054	68.829	0.55	Y
131	(+)-catechin	flavanol2	C15H14O6	0.36	290.27	110.38	-2.22	0.2	1	Yes	No	No	No	No	No	-1.054	68.829	0.55	Y

## Sheet: Table S3
Supplementary Table S3. Predicted protein targets for candidate compounds isolated from Coreopsis tinctoria.
Compound type	Compound No	Predicted target	GeneID	Uniport ID	Chembl ID
phenylpropanoid	1	CYP1B1	1545	Q16678	CHEMBL4878
phenylpropanoid	1	Trpv1	7442	Q8NER1	CHEMBL4794
phenylpropanoid	1	CAMK2A	815	Q9UQM7	CHEMBL4147
phenylpropanoid	1	SHBG	6462	P04278	CHEMBL3305
phenylpropanoid	1	ALOX15	246	P16050	CHEMBL2903
phenylpropanoid	1	APP	351	P05067	CHEMBL2487
phenylpropanoid	1	ADRB3	155	P13945	CHEMBL246
phenylpropanoid	1	GLO1	2739	Q04760	CHEMBL2424
phenylpropanoid	1	Alox5	240	P09917	CHEMBL215
phenylpropanoid	1	Adrb1	153	P08588	CHEMBL213
phenylpropanoid	1	TUBB1	81027	Q9H4B7	CHEMBL1915
phenylpropanoid	1	FOLH1	2346	Q04609	CHEMBL1892
phenylpropanoid	2	ABCG2	9429	Q9UNQ0	CHEMBL5393
phenylpropanoid	2	Tlr4	7099	O00206	CHEMBL5255
phenylpropanoid	2	CYP1B1	1545	Q16678	CHEMBL4878
phenylpropanoid	2	Trpv1	7442	Q8NER1	CHEMBL4794
phenylpropanoid	2	HSD17B3	3293	P37058	CHEMBL4234
phenylpropanoid	2	CAMK2A	815	Q9UQM7	CHEMBL4147
phenylpropanoid	2	CA13	377677	Q8N1Q1	CHEMBL3912
phenylpropanoid	2	SHBG	6462	P04278	CHEMBL3305
phenylpropanoid	2	PTPN6	5777	P29350	CHEMBL3166
phenylpropanoid	2	PDE4C	5143	Q08493	CHEMBL291
phenylpropanoid	2	ALOX15	246	P16050	CHEMBL2903
phenylpropanoid	2	APP	351	P05067	CHEMBL2487
phenylpropanoid	2	GLO1	2739	Q04760	CHEMBL2424
phenylpropanoid	2	DYRK1A	1859	Q13627	CHEMBL2292
phenylpropanoid	2	Alox5	240	P09917	CHEMBL215
phenylpropanoid	2	MIF	4282	P14174	CHEMBL2085
phenylpropanoid	2	TUBB1	81027	Q9H4B7	CHEMBL1915
phenylpropanoid	4	TNNI3K	51086	Q59H18	CHEMBL5260
phenylpropanoid	4	NTRK1	4914	P04629	CHEMBL2815
phenylpropanoid	4	ATP4B	496	P51164	CHEMBL2095173
phenylpropanoid	4	ATP4A	495	P20648	CHEMBL2095173
phenylpropanoid	4	Htr2b	3357	P41595	CHEMBL1833
phenylpropanoid	4	Glp1r	2740	P43220	CHEMBL1784
phenylpropanoid	5	RORB	6096	Q92753	#N/A
phenylpropanoid	5	SNCA	6622	P37840	CHEMBL6152
phenylpropanoid	5	PHOSPHO1	162466	Q8TCT1	CHEMBL6113
phenylpropanoid	5	ALPL	249	P05186	CHEMBL5979
phenylpropanoid	5	RORA	6095	P35398	CHEMBL5868
phenylpropanoid	5	TLR9	54106	Q9NR96	CHEMBL5804
phenylpropanoid	5	TSPO	706	P30536	CHEMBL5742
phenylpropanoid	5	KAT2A	2648	Q92830	CHEMBL5501
phenylpropanoid	5	KAT2B	8850	Q92831	CHEMBL5500
phenylpropanoid	5	ABCG2	9429	Q9UNQ0	CHEMBL5393
phenylpropanoid	5	BRAF	673	P15056	CHEMBL5145
phenylpropanoid	5	MAP3K8	1326	P41279	CHEMBL4899
phenylpropanoid	5	P2RX7	5027	Q99572	CHEMBL4805
phenylpropanoid	5	CASP1	834	P29466	CHEMBL4801
phenylpropanoid	5	TACR3	6870	P29371	CHEMBL4429
phenylpropanoid	5	PDE10A	10846	Q9Y233	CHEMBL4409
phenylpropanoid	5	NR1H2	7376	P55055	CHEMBL4093
phenylpropanoid	5	F2R	2149	P25116	CHEMBL3974
phenylpropanoid	5	MAPK11	5600	Q15759	CHEMBL3961
phenylpropanoid	5	NQO2	4835	P16083	CHEMBL3959
phenylpropanoid	5	GCK	2645	P35557	CHEMBL3820
phenylpropanoid	5	NOS1	4842	P29475	CHEMBL3568
phenylpropanoid	5	TYK2	7297	P29597	CHEMBL3553
phenylpropanoid	5	CHUK	1147	O15111	CHEMBL3476
phenylpropanoid	5	CASP7	840	P55210	CHEMBL3468
phenylpropanoid	5	NR1I2	8856	O75469	CHEMBL3401
phenylpropanoid	5	CDK4	1019	P11802	CHEMBL331
phenylpropanoid	5	CASP6	839	P55212	CHEMBL3308
phenylpropanoid	5	PLAU	5328	P00749	CHEMBL3286
phenylpropanoid	5	GRM5	2915	P41594	CHEMBL3227
phenylpropanoid	5	CDK1	983	P06493	CHEMBL308
phenylpropanoid	5	CDK2	1017	P24941	CHEMBL301
phenylpropanoid	5	CTSS	1520	P25774	CHEMBL2954
phenylpropanoid	5	NR1H3	10062	Q13133	CHEMBL2808
phenylpropanoid	5	KDR	3791	P35968	CHEMBL279
phenylpropanoid	5	MPI	4351	P34949	CHEMBL2758
phenylpropanoid	5	GRM4	2914	Q14833	CHEMBL2736
phenylpropanoid	5	FNTB	2342	P49356	CHEMBL272
phenylpropanoid	5	FNTA	2339	P49354	CHEMBL271
phenylpropanoid	5	CTSK	1513	P43235	CHEMBL268
phenylpropanoid	5	MAPK14	1432	Q16539	CHEMBL260
phenylpropanoid	5	ADORA3	140	P0DMS8	CHEMBL256
phenylpropanoid	5	ADORA2A	135	P29274	CHEMBL251
phenylpropanoid	5	CASP3	836	P42574	CHEMBL2334
phenylpropanoid	5	MGAT2	4247	Q10469	CHEMBL2321630
phenylpropanoid	5	KCNK9	51305	Q9NPC2	CHEMBL2321614
phenylpropanoid	5	KCNK3	3777	O14649	CHEMBL2321613
phenylpropanoid	5	ADAMTS5	11096	Q9UNA0	CHEMBL2285
phenylpropanoid	5	MAPK8	5599	P45983	CHEMBL2276
phenylpropanoid	5	HTR2C	3358	P28335	CHEMBL225
phenylpropanoid	5	JAK3	3718	P52333	CHEMBL2148
phenylpropanoid	5	F2	2147	P00734	CHEMBL204
phenylpropanoid	5	IDH1	3417	O75874	CHEMBL2007625
phenylpropanoid	5	IKBKB	3551	O14920	CHEMBL1991
phenylpropanoid	5	CYP19A1	1588	P11511	CHEMBL1978
phenylpropanoid	5	DHODH	1723	Q02127	CHEMBL1966
phenylpropanoid	5	PPOX	5498	P50336	CHEMBL1926488
phenylpropanoid	5	Htr2b	3357	P41595	CHEMBL1833
phenylpropanoid	5	PTGER1	5731	P34995	CHEMBL1811
phenylpropanoid	5	Glp1r	2740	P43220	CHEMBL1784
phenylpropanoid	5	RORC	6097	P51449	CHEMBL1741186
phenylpropanoid	5	MAPT	4137	P10636	CHEMBL1293224
phenylpropanoid	6	RORB	6096	Q92753	#N/A
phenylpropanoid	6	SNCA	6622	P37840	CHEMBL6152
phenylpropanoid	6	BCL2A1	597	Q16548	CHEMBL6044
phenylpropanoid	6	STK33	65975	Q9BYT3	CHEMBL6005
phenylpropanoid	6	BCL2L10	10017	Q9HD36	CHEMBL5988
phenylpropanoid	6	ALPL	249	P05186	CHEMBL5979
phenylpropanoid	6	RORA	6095	P35398	CHEMBL5868
phenylpropanoid	6	TLR9	54106	Q9NR96	CHEMBL5804
phenylpropanoid	6	TSPO	706	P30536	CHEMBL5742
phenylpropanoid	6	BCR	613	P11274	CHEMBL5146
phenylpropanoid	6	HCRTR1	3061	O43613	CHEMBL5113
phenylpropanoid	6	NAT1	9	P18440	CHEMBL5101
phenylpropanoid	6	BCL2	596	P10415	CHEMBL4860
phenylpropanoid	6	P2RX7	5027	Q99572	CHEMBL4805
phenylpropanoid	6	CASP1	834	P29466	CHEMBL4801
phenylpropanoid	6	HCRTR2	3062	O43614	CHEMBL4792
phenylpropanoid	6	BCL2L2	599	Q92843	CHEMBL4677
phenylpropanoid	6	BCL2L1	598	Q07817	CHEMBL4625
phenylpropanoid	6	KIF11	3832	P52732	CHEMBL4581
phenylpropanoid	6	NPY5R	4889	Q15761	CHEMBL4561
phenylpropanoid	6	PIM2	11040	Q9P1W9	CHEMBL4523
phenylpropanoid	6	SIRT1	23411	Q96EB6	CHEMBL4506
phenylpropanoid	6	TACR3	6870	P29371	CHEMBL4429
phenylpropanoid	6	PDE10A	10846	Q9Y233	CHEMBL4409
phenylpropanoid	6	ALK	238	Q9UM73	CHEMBL4247
phenylpropanoid	6	STAT3	6774	P40763	CHEMBL4026
phenylpropanoid	6	PIK3CA	5290	P42336	CHEMBL4005
phenylpropanoid	6	F2R	2149	P25116	CHEMBL3974
phenylpropanoid	6	MAPK11	5600	Q15759	CHEMBL3961
phenylpropanoid	6	GCK	2645	P35557	CHEMBL3820
phenylpropanoid	6	BAD	572	Q92934	CHEMBL3817
phenylpropanoid	6	IRAK4	51135	Q9NWZ3	CHEMBL3778
phenylpropanoid	6	CCNE1	898	P24864	CHEMBL3617
phenylpropanoid	6	LIPE	3991	Q05469	CHEMBL3590
phenylpropanoid	6	CASP7	840	P55210	CHEMBL3468
phenylpropanoid	6	PPP5C	5536	P53041	CHEMBL3425389
phenylpropanoid	6	NR1I2	8856	O75469	CHEMBL3401
phenylpropanoid	6	HTR6	3362	P50406	CHEMBL3371
phenylpropanoid	6	CASP6	839	P55212	CHEMBL3308
phenylpropanoid	6	PIK3CG	5294	P48736	CHEMBL3267
phenylpropanoid	6	PIK3CB	5291	P42338	CHEMBL3145
phenylpropanoid	6	PIK3CD	5293	O00329	CHEMBL3130
phenylpropanoid	6	CDK9	1025	P50750	CHEMBL3116
phenylpropanoid	6	GPR39	2863	O43194	CHEMBL3091266
phenylpropanoid	6	P2RX3	5024	P56373	CHEMBL2998
phenylpropanoid	6	CCKBR	887	P32239	CHEMBL298
phenylpropanoid	6	JAK2	3717	O60674	CHEMBL2971
phenylpropanoid	6	CTSS	1520	P25774	CHEMBL2954
phenylpropanoid	6	MTOR	2475	P42345	CHEMBL2842
phenylpropanoid	6	JAK1	3716	P23458	CHEMBL2835
phenylpropanoid	6	KDR	3791	P35968	CHEMBL279
phenylpropanoid	6	GRM4	2914	Q14833	CHEMBL2736
phenylpropanoid	6	FNTB	2342	P49356	CHEMBL272
phenylpropanoid	6	FNTA	2339	P49354	CHEMBL271
phenylpropanoid	6	PTK2	5747	Q05397	CHEMBL2695
phenylpropanoid	6	CTSK	1513	P43235	CHEMBL268
phenylpropanoid	6	MAPK10	5602	P53779	CHEMBL2637
phenylpropanoid	6	DUSP3	1845	P51452	CHEMBL2635
phenylpropanoid	6	MAPK14	1432	Q16539	CHEMBL260
phenylpropanoid	6	CTSD	1509	P07339	CHEMBL2581
phenylpropanoid	6	LCK	3932	P06239	CHEMBL258
phenylpropanoid	6	ADORA3	140	P0DMS8	CHEMBL256
phenylpropanoid	6	CPB1	1360	P15086	CHEMBL2552
phenylpropanoid	6	ADORA2B	136	P29275	CHEMBL255
phenylpropanoid	6	ADORA2A	135	P29274	CHEMBL251
phenylpropanoid	6	ELANE	1991	P08246	CHEMBL248
phenylpropanoid	6	CHRM3	1131	P20309	CHEMBL245
phenylpropanoid	6	KCNJ6	3763	P48051	CHEMBL2406895
phenylpropanoid	6	CASP3	836	P42574	CHEMBL2334
phenylpropanoid	6	MAPK8	5599	P45983	CHEMBL2276
phenylpropanoid	6	ADORA1	134	P30542	CHEMBL226
phenylpropanoid	6	HTR2C	3358	P28335	CHEMBL225
phenylpropanoid	6	FAAH	2166	O00519	CHEMBL2243
phenylpropanoid	6	PTGS1	5742	P23219	CHEMBL221
phenylpropanoid	6	JAK3	3718	P52333	CHEMBL2148
phenylpropanoid	6	PIM1	5292	P11309	CHEMBL2147
phenylpropanoid	6	CHRM2	1129	P08172	CHEMBL211
phenylpropanoid	6	CCNE2	9134	O96020	CHEMBL2094126
phenylpropanoid	6	NR1H4	9971	Q96RI1	CHEMBL2047
phenylpropanoid	6	CHRM5	1133	P08912	CHEMBL2035
phenylpropanoid	6	IDH1	3417	O75874	CHEMBL2007625
phenylpropanoid	6	IGF1R	3480	P08069	CHEMBL1957
phenylpropanoid	6	PPIA	5478	P62937	CHEMBL1949
phenylpropanoid	6	KCNJ5	3762	P48544	CHEMBL1914278
phenylpropanoid	6	KCNJ3	3760	P48549	CHEMBL1914277
phenylpropanoid	6	BCHE	590	P06276	CHEMBL1914
phenylpropanoid	6	FLT1	2321	P17948	CHEMBL1868
phenylpropanoid	6	ABL1	25	P00519	CHEMBL1862
phenylpropanoid	6	Htr2b	3357	P41595	CHEMBL1833
phenylpropanoid	6	PDE5A	8654	O76074	CHEMBL1827
phenylpropanoid	6	CHRM4	1132	P08173	CHEMBL1821
phenylpropanoid	6	CRHR1	1394	P34998	CHEMBL1800
phenylpropanoid	6	BRD3	8019	Q15059	CHEMBL1795186
phenylpropanoid	6	Glp1r	2740	P43220	CHEMBL1784
phenylpropanoid	6	PIP4K2C	79837	Q8TBX8	CHEMBL1770034
phenylpropanoid	6	RORC	6097	P51449	CHEMBL1741186
phenylpropanoid	6	MAPT	4137	P10636	CHEMBL1293224
phenylpropanoid	6	BRD4	23476	O60885	CHEMBL1163125
phenylpropanoid	6	LRRK2	120892	Q5S007	CHEMBL1075104
phenylpropanoid	7	SNCA	6622	P37840	CHEMBL6152
phenylpropanoid	7	PHOSPHO1	162466	Q8TCT1	CHEMBL6113
phenylpropanoid	7	WNT3	7473	P56703	CHEMBL6079
phenylpropanoid	7	BCL2A1	597	Q16548	CHEMBL6044
phenylpropanoid	7	DGAT1	8694	O75907	CHEMBL6009
phenylpropanoid	7	ALPL	249	P05186	CHEMBL5979
phenylpropanoid	7	CREBBP	1387	Q92793	CHEMBL5747
phenylpropanoid	7	TSPO	706	P30536	CHEMBL5742
phenylpropanoid	7	KAT2A	2648	Q92830	CHEMBL5501
phenylpropanoid	7	KAT2B	8850	Q92831	CHEMBL5500
phenylpropanoid	7	BRAF	673	P15056	CHEMBL5145
phenylpropanoid	7	NAT1	9	P18440	CHEMBL5101
phenylpropanoid	7	LIPG	9388	Q9Y5X9	CHEMBL5080
phenylpropanoid	7	MAP3K8	1326	P41279	CHEMBL4899
phenylpropanoid	7	BCL2	596	P10415	CHEMBL4860
phenylpropanoid	7	P2RX7	5027	Q99572	CHEMBL4805
phenylpropanoid	7	CASP1	834	P29466	CHEMBL4801
phenylpropanoid	7	CTRB1	1504	P17538	CHEMBL4796
phenylpropanoid	7	Trpv1	7442	Q8NER1	CHEMBL4794
phenylpropanoid	7	TACR3	6870	P29371	CHEMBL4429
phenylpropanoid	7	PDE10A	10846	Q9Y233	CHEMBL4409
phenylpropanoid	7	CTSG	1511	P08311	CHEMBL4071
phenylpropanoid	7	CMA1	1215	P23946	CHEMBL4068
phenylpropanoid	7	STAT3	6774	P40763	CHEMBL4026
phenylpropanoid	7	F2R	2149	P25116	CHEMBL3974
phenylpropanoid	7	MAPK11	5600	Q15759	CHEMBL3961
phenylpropanoid	7	GCK	2645	P35557	CHEMBL3820
phenylpropanoid	7	GRM1	2911	Q13255	CHEMBL3772
phenylpropanoid	7	NOS1	4842	P29475	CHEMBL3568
phenylpropanoid	7	TYK2	7297	P29597	CHEMBL3553
phenylpropanoid	7	CASP7	840	P55210	CHEMBL3468
phenylpropanoid	7	PPP5C	5536	P53041	CHEMBL3425389
phenylpropanoid	7	CDK4	1019	P11802	CHEMBL331
phenylpropanoid	7	CASP6	839	P55212	CHEMBL3308
phenylpropanoid	7	CDK1	983	P06493	CHEMBL308
phenylpropanoid	7	CDK2	1017	P24941	CHEMBL301
phenylpropanoid	7	JAK2	3717	O60674	CHEMBL2971
phenylpropanoid	7	CTSS	1520	P25774	CHEMBL2954
phenylpropanoid	7	GSK3A	2931	P49840	CHEMBL2850
phenylpropanoid	7	JAK1	3716	P23458	CHEMBL2835
phenylpropanoid	7	KDR	3791	P35968	CHEMBL279
phenylpropanoid	7	MPI	4351	P34949	CHEMBL2758
phenylpropanoid	7	GRM4	2914	Q14833	CHEMBL2736
phenylpropanoid	7	FNTB	2342	P49356	CHEMBL272
phenylpropanoid	7	FNTA	2339	P49354	CHEMBL271
phenylpropanoid	7	CTSK	1513	P43235	CHEMBL268
phenylpropanoid	7	SRC	6714	P12931	CHEMBL267
phenylpropanoid	7	MAPK14	1432	Q16539	CHEMBL260
phenylpropanoid	7	ADORA3	140	P0DMS8	CHEMBL256
phenylpropanoid	7	ADORA2B	136	P29275	CHEMBL255
phenylpropanoid	7	ADORA2A	135	P29274	CHEMBL251
phenylpropanoid	7	ELANE	1991	P08246	CHEMBL248
phenylpropanoid	7	CASP3	836	P42574	CHEMBL2334
phenylpropanoid	7	TACR2	6865	P21452	CHEMBL2327
phenylpropanoid	7	KCNK9	51305	Q9NPC2	CHEMBL2321614
phenylpropanoid	7	KCNK3	3777	O14649	CHEMBL2321613
phenylpropanoid	7	ADAMTS5	11096	Q9UNA0	CHEMBL2285
phenylpropanoid	7	MAPK8	5599	P45983	CHEMBL2276
phenylpropanoid	7	ADORA1	134	P30542	CHEMBL226
phenylpropanoid	7	FAAH	2166	O00519	CHEMBL2243
phenylpropanoid	7	JAK3	3718	P52333	CHEMBL2148
phenylpropanoid	7	IDH1	3417	O75874	CHEMBL2007625
phenylpropanoid	7	CYP19A1	1588	P11511	CHEMBL1978
phenylpropanoid	7	DHODH	1723	Q02127	CHEMBL1966
phenylpropanoid	7	ABL1	25	P00519	CHEMBL1862
phenylpropanoid	7	CSF1R	1436	P07333	CHEMBL1844
phenylpropanoid	7	Htr2b	3357	P41595	CHEMBL1833
phenylpropanoid	7	PTGER1	5731	P34995	CHEMBL1811
phenylpropanoid	7	CRHR1	1394	P34998	CHEMBL1800
phenylpropanoid	7	Glp1r	2740	P43220	CHEMBL1784
phenylpropanoid	7	RORC	6097	P51449	CHEMBL1741186
phenylpropanoid	7	MAPT	4137	P10636	CHEMBL1293224
phenylpropanoid	7	LRRK2	120892	Q5S007	CHEMBL1075104
phenylpropanoid	8	NTRK1	4914	P04629	CHEMBL2815
phenylpropanoid	8	BACE2	25825	Q9Y5Z0	CHEMBL2525
phenylpropanoid	8	CXCR2	3579	P25025	CHEMBL2434
phenylpropanoid	8	PRCP	5547	P42785	CHEMBL2335
phenylpropanoid	8	UGCG	7357	Q16739	CHEMBL2063
phenylpropanoid	8	CCKAR	886	P32238	CHEMBL1901
phenylpropanoid	8	Glp1r	2740	P43220	CHEMBL1784
phenylpropanoid	9	AKR1B10	57016	O60218	CHEMBL5983
phenylpropanoid	9	LGALS9	3965	O00182	CHEMBL5474
phenylpropanoid	9	ABCG2	9429	Q9UNQ0	CHEMBL5393
phenylpropanoid	9	SLC5A1	6523	P13866	CHEMBL4979
phenylpropanoid	9	ECE1	1889	P42892	CHEMBL4791
phenylpropanoid	9	CA5A	763	P35218	CHEMBL4789
phenylpropanoid	9	MMP8	4317	P22894	CHEMBL4588
phenylpropanoid	9	LGALS3	3958	P17931	CHEMBL4531
phenylpropanoid	9	MMP12	4321	P39900	CHEMBL4393
phenylpropanoid	9	MMP7	4316	P09237	CHEMBL4073
phenylpropanoid	9	CA5B	11238	Q9Y2D0	CHEMBL3969
phenylpropanoid	9	CA13	377677	Q8N1Q1	CHEMBL3912
phenylpropanoid	9	SLC5A2	6524	P31639	CHEMBL3884
phenylpropanoid	9	HSP90AA1	3320	P07900	CHEMBL3880
phenylpropanoid	9	CA4	762	P22748	CHEMBL3729
phenylpropanoid	9	CA9	768	Q16790	CHEMBL3594
phenylpropanoid	9	Sqle	6713	Q14534	CHEMBL3592
phenylpropanoid	9	ADK	132	P55263	CHEMBL3589
phenylpropanoid	9	PYGM	5837	P11217	CHEMBL3526
phenylpropanoid	9	CA14	23632	Q9ULX7	CHEMBL3510
phenylpropanoid	9	CA12	771	O43570	CHEMBL3242
phenylpropanoid	9	MMP9	4318	P14780	CHEMBL321
phenylpropanoid	9	FGF2	2247	P09038	CHEMBL3107
phenylpropanoid	9	CA6	765	P23280	CHEMBL3025
phenylpropanoid	9	PRKCA	5578	P17252	CHEMBL299
phenylpropanoid	9	Alox15	246	P16050	CHEMBL2903
phenylpropanoid	9	CA3	761	P07451	CHEMBL2885
phenylpropanoid	9	SI	6476	P14410	CHEMBL2748
phenylpropanoid	9	CA1	759	P00915	CHEMBL261
phenylpropanoid	9	SYK	6850	P43405	CHEMBL2599
phenylpropanoid	9	ADORA3	140	P0DMS8	CHEMBL256
phenylpropanoid	9	GLO1	2739	Q04760	CHEMBL2424
phenylpropanoid	9	CA7	766	P43166	CHEMBL2326
phenylpropanoid	9	GBA	2629	P04062	CHEMBL2179
phenylpropanoid	9	Alox5	240	P09917	CHEMBL215
phenylpropanoid	9	FGF1	2246	P05230	CHEMBL2120
phenylpropanoid	9	MGAM	8972	O43451	CHEMBL2074
phenylpropanoid	9	CA2	760	P00918	CHEMBL205
phenylpropanoid	9	SLC29A1	2030	Q99808	CHEMBL1997
phenylpropanoid	9	TYR	7299	P14679	CHEMBL1973
phenylpropanoid	9	MME	4311	P08473	CHEMBL1944
phenylpropanoid	9	TUBB1	81027	Q9H4B7	CHEMBL1915
phenylpropanoid	9	AKR1B1	231	P15121	CHEMBL1900
phenylpropanoid	9	VEGFA	7422	P15692	CHEMBL1783
phenylpropanoid	9	SLC5A4	6527	Q9NY91	CHEMBL1770047
phenylpropanoid	10	AKR1B10	57016	O60218	CHEMBL5983
phenylpropanoid	10	OGA	10724	O60502	CHEMBL5921
phenylpropanoid	10	ABCG2	9429	Q9UNQ0	CHEMBL5393
phenylpropanoid	10	SLC5A1	6523	P13866	CHEMBL4979
phenylpropanoid	10	CA5A	763	P35218	CHEMBL4789
phenylpropanoid	10	CDA	978	P32320	CHEMBL4502
phenylpropanoid	10	MMP12	4321	P39900	CHEMBL4393
phenylpropanoid	10	PNP	4860	P00491	CHEMBL4338
phenylpropanoid	10	FUCA1	2517	P04066	CHEMBL4176
phenylpropanoid	10	CA13	377677	Q8N1Q1	CHEMBL3912
phenylpropanoid	10	HSP90AA1	3320	P07900	CHEMBL3880
phenylpropanoid	10	PTPN11	5781	Q06124	CHEMBL3864
phenylpropanoid	10	CA4	762	P22748	CHEMBL3729
phenylpropanoid	10	ADAM17	6868	P78536	CHEMBL3706
phenylpropanoid	10	CA9	768	Q16790	CHEMBL3594
phenylpropanoid	10	ADK	132	P55263	CHEMBL3589
phenylpropanoid	10	CA14	23632	Q9ULX7	CHEMBL3510
phenylpropanoid	10	MMP2	4313	P08253	CHEMBL333
phenylpropanoid	10	CA12	771	O43570	CHEMBL3242
phenylpropanoid	10	MMP9	4318	P14780	CHEMBL321
phenylpropanoid	10	TYMP	1890	P19971	CHEMBL3106
phenylpropanoid	10	CA6	765	P23280	CHEMBL3025
phenylpropanoid	10	PRKCA	5578	P17252	CHEMBL299
phenylpropanoid	10	MMP13	4322	P45452	CHEMBL280
phenylpropanoid	10	GSK3B	2932	P49841	CHEMBL262
phenylpropanoid	10	CA1	759	P00915	CHEMBL261
phenylpropanoid	10	GAA	2548	P10253	CHEMBL2608
phenylpropanoid	10	ADORA3	140	P0DMS8	CHEMBL256
phenylpropanoid	10	APP	351	P05067	CHEMBL2487
phenylpropanoid	10	GLO1	2739	Q04760	CHEMBL2424
phenylpropanoid	10	Polb	5423	P06746	CHEMBL2392
phenylpropanoid	10	CA7	766	P43166	CHEMBL2326
phenylpropanoid	10	GBA	2629	P04062	CHEMBL2179
phenylpropanoid	10	Alox5	240	P09917	CHEMBL215
phenylpropanoid	10	PIM1	5292	P11309	CHEMBL2147
phenylpropanoid	10	Rxra	6256	P19793	CHEMBL2061
phenylpropanoid	10	CA2	760	P00918	CHEMBL205
phenylpropanoid	10	RARB	5915	P10826	CHEMBL2008
phenylpropanoid	10	RARG	5916	P13631	CHEMBL2003
phenylpropanoid	10	TUBB1	81027	Q9H4B7	CHEMBL1915
phenylpropanoid	10	ADA	100	P00813	CHEMBL1910
phenylpropanoid	10	AKR1B1	231	P15121	CHEMBL1900
phenylpropanoid	15	ATF6	22926	P18850	#N/A
phenylpropanoid	15	AKR1B10	57016	O60218	CHEMBL5983
phenylpropanoid	15	ALPL	249	P05186	CHEMBL5979
phenylpropanoid	15	ABCG2	9429	Q9UNQ0	CHEMBL5393
phenylpropanoid	15	HDAC10	83933	Q969S8	CHEMBL5103
phenylpropanoid	15	CA5A	763	P35218	CHEMBL4789
phenylpropanoid	15	HYAL1	3373	Q12794	CHEMBL4528
phenylpropanoid	15	ALPP	250	P05187	CHEMBL4458
phenylpropanoid	15	MCL1	4170	Q07820	CHEMBL4361
phenylpropanoid	15	HSP90AB1	3326	P08238	CHEMBL4303
phenylpropanoid	15	ANTXR2	118429	P58335	CHEMBL4296326
phenylpropanoid	15	HSD17B10	3028	Q99714	CHEMBL4159
phenylpropanoid	15	HDAC9	9734	Q9UKV0	CHEMBL4145
phenylpropanoid	15	CA5B	11238	Q9Y2D0	CHEMBL3969
phenylpropanoid	15	CA13	377677	Q8N1Q1	CHEMBL3912
phenylpropanoid	15	SNUPN	10073	O95149	CHEMBL3885569
phenylpropanoid	15	HSP90AA1	3320	P07900	CHEMBL3880
phenylpropanoid	15	PTPN11	5781	Q06124	CHEMBL3864
phenylpropanoid	15	CTBP2	1488	P56545	CHEMBL3797016
phenylpropanoid	15	CA4	762	P22748	CHEMBL3729
phenylpropanoid	15	RGS19	10287	P49795	CHEMBL3707468
phenylpropanoid	15	CAT	847	P04040	CHEMBL3627594
phenylpropanoid	15	CA9	768	Q16790	CHEMBL3594
phenylpropanoid	15	HDAC4	9759	P56524	CHEMBL3524
phenylpropanoid	15	CA14	23632	Q9ULX7	CHEMBL3510
phenylpropanoid	15	PTPN1	5770	P18031	CHEMBL335
phenylpropanoid	15	MMP2	4313	P08253	CHEMBL333
phenylpropanoid	15	MMP1	4312	P03956	CHEMBL332
phenylpropanoid	15	HDAC11	79885	Q96DB2	CHEMBL3310
phenylpropanoid	15	HDAC1	3065	Q13547	CHEMBL325
phenylpropanoid	15	CA12	771	O43570	CHEMBL3242
phenylpropanoid	15	MMP9	4318	P14780	CHEMBL321
phenylpropanoid	15	HDAC8	55869	Q9BY41	CHEMBL3192
phenylpropanoid	15	CA6	765	P23280	CHEMBL3025
phenylpropanoid	15	CA3	761	P07451	CHEMBL2885
phenylpropanoid	15	DPP4	1803	P27487	CHEMBL284
phenylpropanoid	15	SMPD1	6609	P17405	CHEMBL2760
phenylpropanoid	15	MPI	4351	P34949	CHEMBL2758
phenylpropanoid	15	HDAC7	51564	Q8WUI4	CHEMBL2716
phenylpropanoid	15	CA1	759	P00915	CHEMBL261
phenylpropanoid	15	GAA	2548	P10253	CHEMBL2608
phenylpropanoid	15	HDAC5	10014	Q9UQL6	CHEMBL2563
phenylpropanoid	15	GLA	2717	P06280	CHEMBL2524
phenylpropanoid	15	APP	351	P05067	CHEMBL2487
phenylpropanoid	15	GLO1	2739	Q04760	CHEMBL2424
phenylpropanoid	15	ESR2	2100	Q92731	CHEMBL242
phenylpropanoid	15	Polb	5423	P06746	CHEMBL2392
phenylpropanoid	15	CA7	766	P43166	CHEMBL2326
phenylpropanoid	15	GAPDH	2597	P04406	CHEMBL2284
phenylpropanoid	15	PTPN7	5778	P35236	CHEMBL2219
phenylpropanoid	15	ALOX5	240	P09917	CHEMBL215
phenylpropanoid	15	GLS	2744	O94925	CHEMBL2146302
phenylpropanoid	15	CA2	760	P00918	CHEMBL205
phenylpropanoid	15	SLC22A7	10864	Q9Y694	CHEMBL1955711
phenylpropanoid	15	HDAC2	3066	Q92769	CHEMBL1937
phenylpropanoid	15	TUBB1	81027	Q9H4B7	CHEMBL1915
phenylpropanoid	15	AKR1B1	231	P15121	CHEMBL1900
phenylpropanoid	15	AR	367	P10275	CHEMBL1871
phenylpropanoid	15	HDAC6	10013	Q9UBN7	CHEMBL1865
phenylpropanoid	15	HDAC3	8841	O15379	CHEMBL1829
phenylpropanoid	15	KPNB1	3837	Q14974	CHEMBL1741199
phenylpropanoid	15	GFER	2671	P55789	CHEMBL1741189
phenylpropanoid	15	SLC22A8	9376	Q8TCC7	CHEMBL1641348
phenylpropanoid	15	SLC22A6	9356	Q4U2R8	CHEMBL1641347
phenylpropanoid	15	KDM4E	390245	B2RXH2	CHEMBL1293226
phenylpropanoid	19	LGALS9	3965	O00182	CHEMBL5474
phenylpropanoid	19	SELP	6403	P16109	CHEMBL5378
phenylpropanoid	19	PTGDR2	11251	Q9Y5Y4	CHEMBL5071
phenylpropanoid	19	SLC5A1	6523	P13866	CHEMBL4979
phenylpropanoid	19	LGALS3	3958	P17931	CHEMBL4531
phenylpropanoid	19	Cda	978	P32320	CHEMBL4502
phenylpropanoid	19	Naaa	27163	Q02083	CHEMBL4349
phenylpropanoid	19	FUCA1	2517	P04066	CHEMBL4176
phenylpropanoid	19	F3	2152	P13726	CHEMBL4081
phenylpropanoid	19	CA13	377677	Q8N1Q1	CHEMBL3912
phenylpropanoid	19	SLC5A2	6524	P31639	CHEMBL3884
phenylpropanoid	19	HSP90AA1	3320	P07900	CHEMBL3880
phenylpropanoid	19	CA9	768	Q16790	CHEMBL3594
phenylpropanoid	19	ADK	132	P55263	CHEMBL3589
phenylpropanoid	19	CA14	23632	Q9ULX7	CHEMBL3510
phenylpropanoid	19	CA12	771	O43570	CHEMBL3242
phenylpropanoid	19	SELL	6402	P14151	CHEMBL3161
phenylpropanoid	19	FGF2	2247	P09038	CHEMBL3107
phenylpropanoid	19	MGMT	4255	P16455	CHEMBL2864
phenylpropanoid	19	SI	6476	P14410	CHEMBL2748
phenylpropanoid	19	CA1	759	P00915	CHEMBL261
phenylpropanoid	19	Gaa	2548	P10253	CHEMBL2608
phenylpropanoid	19	LCK	3932	P06239	CHEMBL258
phenylpropanoid	19	ADORA3	140	P0DMS8	CHEMBL256
phenylpropanoid	19	Adora2a	135	P29274	CHEMBL251
phenylpropanoid	19	ADORA1	134	P30542	CHEMBL226
phenylpropanoid	19	FGF1	2246	P05230	CHEMBL2120
phenylpropanoid	19	MGAM	8972	O43451	CHEMBL2074
phenylpropanoid	19	CA2	760	P00918	CHEMBL205
phenylpropanoid	19	EGFR	1956	P00533	CHEMBL203
phenylpropanoid	19	SSTR3	6753	P32745	CHEMBL2028
phenylpropanoid	19	SLC29A1	2030	Q99808	CHEMBL1997
phenylpropanoid	19	TYR	7299	P14679	CHEMBL1973
phenylpropanoid	19	SSTR1	6751	P30872	CHEMBL1917
phenylpropanoid	19	ADA	100	P00813	CHEMBL1910
phenylpropanoid	19	SSTR4	6754	P31391	CHEMBL1853
phenylpropanoid	19	FYN	2534	P06241	CHEMBL1841
phenylpropanoid	19	SSTR2	6752	P30874	CHEMBL1804
phenylpropanoid	19	SSTR5	6755	P35346	CHEMBL1792
phenylpropanoid	19	VEGFA	7422	P15692	CHEMBL1783
phenylpropanoid	19	TOP1	7150	P11387	CHEMBL1781
phenylpropanoid	19	SLC5A4	6527	Q9NY91	CHEMBL1770047
phenylpropanoid	19	KDM4E	390245	B2RXH2	CHEMBL1293226
phenylpropanoid	20	KDM4C	23081	Q9H3R0	CHEMBL6175
phenylpropanoid	20	AKR1B10	57016	O60218	CHEMBL5983
phenylpropanoid	20	OGA	10724	O60502	CHEMBL5921
phenylpropanoid	20	AKR1C2	1646	P52895	CHEMBL5847
phenylpropanoid	20	PTGES	9536	O14684	CHEMBL5658
phenylpropanoid	20	GRK1	6011	Q15835	CHEMBL5607
phenylpropanoid	20	DAO	1610	P14920	CHEMBL5485
phenylpropanoid	20	ABCG2	9429	Q9UNQ0	CHEMBL5393
phenylpropanoid	20	CA5A	763	P35218	CHEMBL4789
phenylpropanoid	20	AKR1C3	8644	P42330	CHEMBL4681
phenylpropanoid	20	CDA	978	P32320	CHEMBL4502
phenylpropanoid	20	MCL1	4170	Q07820	CHEMBL4361
phenylpropanoid	20	PNP	4860	P00491	CHEMBL4338
phenylpropanoid	20	FUCA1	2517	P04066	CHEMBL4176
phenylpropanoid	20	MAPK1	5594	P28482	CHEMBL4040
phenylpropanoid	20	HPSE	10855	Q9Y251	CHEMBL3921
phenylpropanoid	20	CA13	377677	Q8N1Q1	CHEMBL3912
phenylpropanoid	20	MANBA	4126	O00462	CHEMBL3903
phenylpropanoid	20	SLC5A2	6524	P31639	CHEMBL3884
phenylpropanoid	20	PTPN11	5781	Q06124	CHEMBL3864
phenylpropanoid	20	CA4	762	P22748	CHEMBL3729
phenylpropanoid	20	ADAM17	6868	P78536	CHEMBL3706
phenylpropanoid	20	CSNK2A1	1457	P68400	CHEMBL3629
phenylpropanoid	20	ADK	132	P55263	CHEMBL3589
phenylpropanoid	20	CA14	23632	Q9ULX7	CHEMBL3510
phenylpropanoid	20	MMP2	4313	P08253	CHEMBL333
phenylpropanoid	20	MMP1	4312	P03956	CHEMBL332
phenylpropanoid	20	HDAC1	3065	Q13547	CHEMBL325
phenylpropanoid	20	MMP9	4318	P14780	CHEMBL321
phenylpropanoid	20	FGF2	2247	P09038	CHEMBL3107
phenylpropanoid	20	TYMP	1890	P19971	CHEMBL3106
phenylpropanoid	20	CA6	765	P23280	CHEMBL3025
phenylpropanoid	20	Alox15	246	P16050	CHEMBL2903
phenylpropanoid	20	TK1	7083	P04183	CHEMBL2883
phenylpropanoid	20	DPP4	1803	P27487	CHEMBL284
phenylpropanoid	20	MMP3	4314	P08254	CHEMBL283
phenylpropanoid	20	HK1	3098	P19367	CHEMBL2688
phenylpropanoid	20	AHCY	191	P23526	CHEMBL2664
phenylpropanoid	20	HK2	3099	P52789	CHEMBL2640
phenylpropanoid	20	GSK3B	2932	P49841	CHEMBL262
phenylpropanoid	20	GAA	2548	P10253	CHEMBL2608
phenylpropanoid	20	PYGL	5836	P06737	CHEMBL2568
phenylpropanoid	20	ADORA3	140	P0DMS8	CHEMBL256
phenylpropanoid	20	ADORA2A	135	P29274	CHEMBL251
phenylpropanoid	20	APP	351	P05067	CHEMBL2487
phenylpropanoid	20	GLO1	2739	Q04760	CHEMBL2424
phenylpropanoid	20	CA7	766	P43166	CHEMBL2326
phenylpropanoid	20	PIN1	5300	Q13526	CHEMBL2288
phenylpropanoid	20	GAPDH	2597	P04406	CHEMBL2284
phenylpropanoid	20	SLC6A2	6530	P23975	CHEMBL222
phenylpropanoid	20	Alox5	240	P09917	CHEMBL215
phenylpropanoid	20	FGF1	2246	P05230	CHEMBL2120
phenylpropanoid	20	CCNT1	904	O60563	CHEMBL2108
phenylpropanoid	20	F2	2147	P00734	CHEMBL204
phenylpropanoid	20	EGFR	1956	P00533	CHEMBL203
phenylpropanoid	20	TYR	7299	P14679	CHEMBL1973
phenylpropanoid	20	TYMS	7298	P04818	CHEMBL1952
phenylpropanoid	20	TUBB1	81027	Q9H4B7	CHEMBL1915
phenylpropanoid	20	ADA	100	P00813	CHEMBL1910
phenylpropanoid	20	AKR1B1	231	P15121	CHEMBL1900
phenylpropanoid	20	VEGFA	7422	P15692	CHEMBL1783
phenylpropanoid	20	HSPA5	3309	P11021	CHEMBL1781865
phenylpropanoid	20	HSPA8	3312	P11142	CHEMBL1275223
phenylpropanoid	22	AKR1B10	57016	O60218	CHEMBL5983
phenylpropanoid	22	ABCG2	9429	Q9UNQ0	CHEMBL5393
phenylpropanoid	22	MMP12	4321	P39900	CHEMBL4393
phenylpropanoid	22	PTPN11	5781	Q06124	CHEMBL3864
phenylpropanoid	22	MMP2	4313	P08253	CHEMBL333
phenylpropanoid	22	MMP9	4318	P14780	CHEMBL321
phenylpropanoid	22	MMP13	4322	P45452	CHEMBL280
phenylpropanoid	22	APP	351	P05067	CHEMBL2487
phenylpropanoid	22	GLO1	2739	Q04760	CHEMBL2424
phenylpropanoid	22	Polb	5423	P06746	CHEMBL2392
phenylpropanoid	22	Alox5	240	P09917	CHEMBL215
phenylpropanoid	22	TUBB1	81027	Q9H4B7	CHEMBL1915
phenylpropanoid	22	AKR1B1	231	P15121	CHEMBL1900
phenylpropanoid	23	AKR1B10	57016	O60218	CHEMBL5983
phenylpropanoid	23	ABCG2	9429	Q9UNQ0	CHEMBL5393
phenylpropanoid	23	Tlr4	7099	O00206	CHEMBL5255
phenylpropanoid	23	HDAC10	83933	Q969S8	CHEMBL5103
phenylpropanoid	23	CA5A	763	P35218	CHEMBL4789
phenylpropanoid	23	HDAC9	9734	Q9UKV0	CHEMBL4145
phenylpropanoid	23	CA5B	11238	Q9Y2D0	CHEMBL3969
phenylpropanoid	23	CA13	377677	Q8N1Q1	CHEMBL3912
phenylpropanoid	23	PTPN11	5781	Q06124	CHEMBL3864
phenylpropanoid	23	HCAR2	338442	Q8TDS4	CHEMBL3785
phenylpropanoid	23	CA4	762	P22748	CHEMBL3729
phenylpropanoid	23	CA9	768	Q16790	CHEMBL3594
phenylpropanoid	23	CA14	23632	Q9ULX7	CHEMBL3510
phenylpropanoid	23	MMP2	4313	P08253	CHEMBL333
phenylpropanoid	23	MMP1	4312	P03956	CHEMBL332
phenylpropanoid	23	HDAC11	79885	Q96DB2	CHEMBL3310
phenylpropanoid	23	CA12	771	O43570	CHEMBL3242
phenylpropanoid	23	MMP9	4318	P14780	CHEMBL321
phenylpropanoid	23	HDAC8	55869	Q9BY41	CHEMBL3192
phenylpropanoid	23	CA6	765	P23280	CHEMBL3025
phenylpropanoid	23	CA3	761	P07451	CHEMBL2885
phenylpropanoid	23	HDAC7	51564	Q8WUI4	CHEMBL2716
phenylpropanoid	23	CA1	759	P00915	CHEMBL261
phenylpropanoid	23	HDAC5	10014	Q9UQL6	CHEMBL2563
phenylpropanoid	23	APP	351	P05067	CHEMBL2487
phenylpropanoid	23	GLO1	2739	Q04760	CHEMBL2424
phenylpropanoid	23	CA7	766	P43166	CHEMBL2326
phenylpropanoid	23	Alox5	240	P09917	CHEMBL215
phenylpropanoid	23	ITGB5	3693	P18084	CHEMBL2096675
phenylpropanoid	23	MIF	4282	P14174	CHEMBL2085
phenylpropanoid	23	ESR1	2099	P03372	CHEMBL206
phenylpropanoid	23	CA2	760	P00918	CHEMBL205
phenylpropanoid	23	MAOB	4129	P27338	CHEMBL2039
phenylpropanoid	23	HDAC2	3066	Q92769	CHEMBL1937
phenylpropanoid	23	TUBB1	81027	Q9H4B7	CHEMBL1915
phenylpropanoid	23	AKR1B1	231	P15121	CHEMBL1900
phenylpropanoid	23	PTGER2	5732	P43116	CHEMBL1881
phenylpropanoid	24	TMEM37	140738	Q8WXS4	#N/A
phenylpropanoid	24	KDM4C	23081	Q9H3R0	CHEMBL6175
phenylpropanoid	24	TRPA1	8989	O75762	CHEMBL6007
phenylpropanoid	24	AKR1B10	57016	O60218	CHEMBL5983
phenylpropanoid	24	KDM4A	9682	O75164	CHEMBL5896
phenylpropanoid	24	RELA	5970	Q04206	CHEMBL5533
phenylpropanoid	24	DAO	1610	P14920	CHEMBL5485
phenylpropanoid	24	ABCG2	9429	Q9UNQ0	CHEMBL5393
phenylpropanoid	24	TLR4	7099	O00206	CHEMBL5255
phenylpropanoid	24	HDAC10	83933	Q969S8	CHEMBL5103
phenylpropanoid	24	CA5A	763	P35218	CHEMBL4789
phenylpropanoid	24	NGFR	4804	P08138	CHEMBL4762
phenylpropanoid	24	HSD11B1	3290	P28845	CHEMBL4235
phenylpropanoid	24	HDAC9	9734	Q9UKV0	CHEMBL4145
phenylpropanoid	24	F3	2152	P13726	CHEMBL4081
phenylpropanoid	24	CA5B	11238	Q9Y2D0	CHEMBL3969
phenylpropanoid	24	CA13	377677	Q8N1Q1	CHEMBL3912
phenylpropanoid	24	LTB4R	1241	Q15722	CHEMBL3911
phenylpropanoid	24	HCAR2	338442	Q8TDS4	CHEMBL3785
phenylpropanoid	24	CA4	762	P22748	CHEMBL3729
phenylpropanoid	24	CA9	768	Q16790	CHEMBL3594
phenylpropanoid	24	CA14	23632	Q9ULX7	CHEMBL3510
phenylpropanoid	24	PTPN1	5770	P18031	CHEMBL335
phenylpropanoid	24	MMP2	4313	P08253	CHEMBL333
phenylpropanoid	24	MMP1	4312	P03956	CHEMBL332
phenylpropanoid	24	HDAC11	79885	Q96DB2	CHEMBL3310
phenylpropanoid	24	HDAC1	3065	Q13547	CHEMBL325
phenylpropanoid	24	CA12	771	O43570	CHEMBL3242
phenylpropanoid	24	MMP9	4318	P14780	CHEMBL321
phenylpropanoid	24	HDAC8	55869	Q9BY41	CHEMBL3192
phenylpropanoid	24	CA6	765	P23280	CHEMBL3025
phenylpropanoid	24	CA3	761	P07451	CHEMBL2885
phenylpropanoid	24	CA1	759	P00915	CHEMBL261
phenylpropanoid	24	HDAC5	10014	Q9UQL6	CHEMBL2563
phenylpropanoid	24	TPMT	7172	P51580	CHEMBL2500
phenylpropanoid	24	APP	351	P05067	CHEMBL2487
phenylpropanoid	24	GLO1	2739	Q04760	CHEMBL2424
phenylpropanoid	24	ESR2	2100	Q92731	CHEMBL242
phenylpropanoid	24	FTO	79068	Q9C0B1	CHEMBL2331065
phenylpropanoid	24	CA7	766	P43166	CHEMBL2326
phenylpropanoid	24	Ptgs2	5743	P35354	CHEMBL230
phenylpropanoid	24	DYRK1A	1859	Q13627	CHEMBL2292
phenylpropanoid	24	SLC6A4	6532	P31645	CHEMBL228
phenylpropanoid	24	ALOX5	240	P09917	CHEMBL215
phenylpropanoid	24	Tdo2	6999	P48775	CHEMBL2140
phenylpropanoid	24	MIF	4282	P14174	CHEMBL2085
phenylpropanoid	24	PGR	5241	P06401	CHEMBL208
phenylpropanoid	24	ESR1	2099	P03372	CHEMBL206
phenylpropanoid	24	CA2	760	P00918	CHEMBL205
phenylpropanoid	24	NR1H4	9971	Q96RI1	CHEMBL2047
phenylpropanoid	24	MAOB	4129	P27338	CHEMBL2039
phenylpropanoid	24	KDM6B	23135	O15054	CHEMBL1938211
phenylpropanoid	24	KDM3A	55818	Q9Y4C1	CHEMBL1938209
phenylpropanoid	24	HDAC2	3066	Q92769	CHEMBL1937
phenylpropanoid	24	TUBB1	81027	Q9H4B7	CHEMBL1915
phenylpropanoid	24	AKR1B1	231	P15121	CHEMBL1900
phenylpropanoid	24	IMPDH1	3614	P20839	CHEMBL1822
phenylpropanoid	24	KDM4E	390245	B2RXH2	CHEMBL1293226
phenylpropanoid	24	MAPT	4137	P10636	CHEMBL1293224
phenylpropanoid	25	AKR1B10	57016	O60218	CHEMBL5983
phenylpropanoid	25	FADS1	3992	O60427	CHEMBL5840
phenylpropanoid	25	RELA	5970	Q04206	CHEMBL5533
phenylpropanoid	25	ABCG2	9429	Q9UNQ0	CHEMBL5393
phenylpropanoid	25	Tlr4	7099	O00206	CHEMBL5255
phenylpropanoid	25	ILK	3611	Q13418	CHEMBL5247
phenylpropanoid	25	DNM1	1759	Q05193	CHEMBL4958
phenylpropanoid	25	CA5A	763	P35218	CHEMBL4789
phenylpropanoid	25	Nos2	4843	P35228	CHEMBL4481
phenylpropanoid	25	KCNMA1	3778	Q12791	CHEMBL4304
phenylpropanoid	25	CAMK2A	815	Q9UQM7	CHEMBL4147
phenylpropanoid	25	CA5B	11238	Q9Y2D0	CHEMBL3969
phenylpropanoid	25	CA13	377677	Q8N1Q1	CHEMBL3912
phenylpropanoid	25	LTB4R	1241	Q15722	CHEMBL3911
phenylpropanoid	25	RPS6KA2	6196	Q15349	CHEMBL3906
phenylpropanoid	25	PTPN11	5781	Q06124	CHEMBL3864
phenylpropanoid	25	QDPR	5860	P09417	CHEMBL3730
phenylpropanoid	25	CA4	762	P22748	CHEMBL3729
phenylpropanoid	25	TMIGD3	57413	P0DMS9	CHEMBL3712907
phenylpropanoid	25	CA9	768	Q16790	CHEMBL3594
phenylpropanoid	25	CETP	1071	P11597	CHEMBL3572
phenylpropanoid	25	CA14	23632	Q9ULX7	CHEMBL3510
phenylpropanoid	25	ASF1A	25842	Q9Y294	CHEMBL3392950
phenylpropanoid	25	MMP2	4313	P08253	CHEMBL333
phenylpropanoid	25	MMP1	4312	P03956	CHEMBL332
phenylpropanoid	25	HDAC1	3065	Q13547	CHEMBL325
phenylpropanoid	25	CA12	771	O43570	CHEMBL3242
phenylpropanoid	25	MMP9	4318	P14780	CHEMBL321
phenylpropanoid	25	CA6	765	P23280	CHEMBL3025
phenylpropanoid	25	ROCK2	9475	O75116	CHEMBL2973
phenylpropanoid	25	ALOX15	246	P16050	CHEMBL2903
phenylpropanoid	25	CA3	761	P07451	CHEMBL2885
phenylpropanoid	25	PDE2A	5138	O00408	CHEMBL2652
phenylpropanoid	25	CA1	759	P00915	CHEMBL261
phenylpropanoid	25	APP	351	P05067	CHEMBL2487
phenylpropanoid	25	GLO1	2739	Q04760	CHEMBL2424
phenylpropanoid	25	ESR2	2100	Q92731	CHEMBL242
phenylpropanoid	25	CA7	766	P43166	CHEMBL2326
phenylpropanoid	25	ALOX5	240	P09917	CHEMBL215
phenylpropanoid	25	Tdo2	6999	P48775	CHEMBL2140
phenylpropanoid	25	MIF	4282	P14174	CHEMBL2085
phenylpropanoid	25	CA2	760	P00918	CHEMBL205
phenylpropanoid	25	NR1H4	9971	Q96RI1	CHEMBL2047
phenylpropanoid	25	ABAT	18	P80404	CHEMBL2044
phenylpropanoid	25	MAOB	4129	P27338	CHEMBL2039
phenylpropanoid	25	EGFR	1956	P00533	CHEMBL203
phenylpropanoid	25	Comt	1312	P21964	CHEMBL2023
phenylpropanoid	25	RARB	5915	P10826	CHEMBL2008
phenylpropanoid	25	RARG	5916	P13631	CHEMBL2003
phenylpropanoid	25	MAOA	4128	P21397	CHEMBL1951
phenylpropanoid	25	HDAC2	3066	Q92769	CHEMBL1937
phenylpropanoid	25	TUBB1	81027	Q9H4B7	CHEMBL1915
phenylpropanoid	25	ALDH5A1	7915	P51649	CHEMBL1911
phenylpropanoid	25	AKR1B1	231	P15121	CHEMBL1900
phenylpropanoid	25	NOX4	50507	Q9NPH5	CHEMBL1250375
phenylpropanoid	26	CRYZ	1429	Q08257	CHEMBL6118
phenylpropanoid	26	IGFBP3	3486	P17936	CHEMBL3997
phenylpropanoid	26	CA5B	11238	Q9Y2D0	CHEMBL3969
phenylpropanoid	26	Ca13	377677	Q8N1Q1	CHEMBL3912
phenylpropanoid	26	CA4	762	P22748	CHEMBL3729
phenylpropanoid	26	ALOX12	239	P18054	CHEMBL3687
phenylpropanoid	26	CA9	768	Q16790	CHEMBL3594
phenylpropanoid	26	CA14	23632	Q9ULX7	CHEMBL3510
phenylpropanoid	26	PTPN1	5770	P18031	CHEMBL335
phenylpropanoid	26	MMP2	4313	P08253	CHEMBL333
phenylpropanoid	26	MMP1	4312	P03956	CHEMBL332
phenylpropanoid	26	CA12	771	O43570	CHEMBL3242
phenylpropanoid	26	TTR	7276	P02766	CHEMBL3194
phenylpropanoid	26	CA6	765	P23280	CHEMBL3025
phenylpropanoid	26	ALOX15	246	P16050	CHEMBL2903
phenylpropanoid	26	CA3	761	P07451	CHEMBL2885
phenylpropanoid	26	CA1	759	P00915	CHEMBL261
phenylpropanoid	26	CA7	766	P43166	CHEMBL2326
phenylpropanoid	26	ALOX5	240	P09917	CHEMBL215
phenylpropanoid	26	Adrb1	153	P08588	CHEMBL213
phenylpropanoid	26	Adcy3	109	O60266	CHEMBL2097167
phenylpropanoid	26	CA2	760	P00918	CHEMBL205
phenylpropanoid	26	Comt	1312	P21964	CHEMBL2023
phenylpropanoid	26	TYR	7299	P14679	CHEMBL1973
phenylpropanoid	26	IGF1R	3480	P08069	CHEMBL1957
phenylpropanoid	26	KDM4E	390245	B2RXH2	CHEMBL1293226
phenol	27	SLC22A12	116085	Q96S37	CHEMBL6120
phenol	27	PLAA	9373	Q9Y263	CHEMBL6114
phenol	27	AKR1B10	57016	O60218	CHEMBL5983
phenol	27	ALPL	249	P05186	CHEMBL5979
phenol	27	SMO	6608	Q99835	CHEMBL5971
phenol	27	KDM4A	9682	O75164	CHEMBL5896
phenol	27	HPGDS	27306	O60760	CHEMBL5879
phenol	27	AKR1C2	1646	P52895	CHEMBL5847
phenol	27	RELA	5970	Q04206	CHEMBL5533
phenol	27	ADCYAP1R1	117	P41586	CHEMBL5399
phenol	27	ABCG2	9429	Q9UNQ0	CHEMBL5393
phenol	27	Tlr4	7099	O00206	CHEMBL5255
phenol	27	JUN	3725	P05412	CHEMBL4977
phenol	27	CYP1B1	1545	Q16678	CHEMBL4878
phenol	27	Trpv1	7442	Q8NER1	CHEMBL4794
phenol	27	CA5A	763	P35218	CHEMBL4789
phenol	27	AKR1C3	8644	P42330	CHEMBL4681
phenol	27	PDF	64146	Q9HBH1	CHEMBL4647
phenol	27	KCNMA1	3778	Q12791	CHEMBL4304
phenol	27	ABCB1	5243	P08183	CHEMBL4302
phenol	27	PLA2G2D	26279	Q9UNK4	CHEMBL4281
phenol	27	CAMK2A	815	Q9UQM7	CHEMBL4147
phenol	27	PLA2G4B	100137049	P0C869	CHEMBL4136
phenol	27	F3	2152	P13726	CHEMBL4081
phenol	27	CSNK2A2	1459	P19784	CHEMBL4070
phenol	27	IGFBP3	3486	P17936	CHEMBL3997
phenol	27	CA5B	11238	Q9Y2D0	CHEMBL3969
phenol	27	HPSE	10855	Q9Y251	CHEMBL3921
phenol	27	Ca13	377677	Q8N1Q1	CHEMBL3912
phenol	27	LTB4R	1241	Q15722	CHEMBL3911
phenol	27	NEK2	4751	P51955	CHEMBL3835
phenol	27	PLA2G4A	5321	P47712	CHEMBL3816
phenol	27	CA4	762	P22748	CHEMBL3729
phenol	27	ENPP2	5168	Q13822	CHEMBL3691
phenol	27	CA9	768	Q16790	CHEMBL3594
phenol	27	CA14	23632	Q9ULX7	CHEMBL3510
phenol	27	PTPN1	5770	P18031	CHEMBL335
phenol	27	SHBG	6462	P04278	CHEMBL3305
phenol	27	CA12	771	O43570	CHEMBL3242
phenol	27	Grm5	2915	P41594	CHEMBL3227
phenol	27	TTR	7276	P02766	CHEMBL3194
phenol	27	CES2	8824	O00748	CHEMBL3180
phenol	27	SELL	6402	P14151	CHEMBL3161
phenol	27	Htr7	3363	P34969	CHEMBL3155
phenol	27	SLC6A5	9152	Q9Y345	CHEMBL3060
phenol	27	P4HTM	54681	Q9NXG6	CHEMBL3047
phenol	27	CA6	765	P23280	CHEMBL3025
phenol	27	MMP15	4324	P51511	CHEMBL2963
phenol	27	PDE4C	5143	Q08493	CHEMBL291
phenol	27	ALOX15	246	P16050	CHEMBL2903
phenol	27	GRM3	2913	Q14832	CHEMBL2888
phenol	27	CA3	761	P07451	CHEMBL2885
phenol	27	PDE4D	5144	Q08499	CHEMBL288
phenol	27	HSD17B2	3294	P37059	CHEMBL2789
phenol	27	PDE4B	5142	Q07343	CHEMBL275
phenol	27	Grm4	2914	Q14833	CHEMBL2736
phenol	27	CA1	759	P00915	CHEMBL261
phenol	27	PYGL	5836	P06737	CHEMBL2568
phenol	27	Ednra	1909	P25101	CHEMBL252
phenol	27	APP	351	P05067	CHEMBL2487
phenol	27	GLO1	2739	Q04760	CHEMBL2424
phenol	27	CA7	766	P43166	CHEMBL2326
phenol	27	CES1	1066	P23141	CHEMBL2265
phenol	27	MMP16	4325	P51512	CHEMBL2200
phenol	27	ACHE	43	P22303	CHEMBL220
phenol	27	ALOX5	240	P09917	CHEMBL215
phenol	27	Kmo	8564	O15229	CHEMBL2145
phenol	27	RXRA	6256	P19793	CHEMBL2061
phenol	27	DRD1	1812	P21728	CHEMBL2056
phenol	27	RARA	5914	P10276	CHEMBL2055
phenol	27	CA2	760	P00918	CHEMBL205
phenol	27	Comt	1312	P21964	CHEMBL2023
phenol	27	ACKR3	57007	P25106	CHEMBL2010631
phenol	27	RARB	5915	P10826	CHEMBL2008
phenol	27	RXRG	6258	P48443	CHEMBL2004
phenol	27	RARG	5916	P13631	CHEMBL2003
phenol	27	GCGR	2642	P47871	CHEMBL1985
phenol	27	THRB	7068	P10828	CHEMBL1947
phenol	27	TUBB1	81027	Q9H4B7	CHEMBL1915
phenol	27	Akr1b1	231	P15121	CHEMBL1900
phenol	27	FOLH1	2346	Q04609	CHEMBL1892
phenol	27	RXRB	6257	P28702	CHEMBL1870
phenol	27	THRA	7067	P10827	CHEMBL1860
phenol	27	SRD5A2	6716	P31213	CHEMBL1856
phenol	27	FYN	2534	P06241	CHEMBL1841
phenol	27	POLA1	5422	P09884	CHEMBL1828
phenol	27	PTGER1	5731	P34995	CHEMBL1811
phenol	27	Srd5a1	6715	P18405	CHEMBL1787
phenol	27	RORC	6097	P51449	CHEMBL1741186
phenol	27	KDM4E	390245	B2RXH2	CHEMBL1293226
phenol	27	NOX4	50507	Q9NPH5	CHEMBL1250375
phenol	27	LRRK2	120892	Q5S007	CHEMBL1075104
phenol	28	KDM4C	23081	Q9H3R0	CHEMBL6175
phenol	28	SLC22A12	116085	Q96S37	CHEMBL6120
phenol	28	AKR1B10	57016	O60218	CHEMBL5983
phenol	28	KDM4A	9682	O75164	CHEMBL5896
phenol	28	AKR1C2	1646	P52895	CHEMBL5847
phenol	28	APEX1	328	P27695	CHEMBL5619
phenol	28	CA5A	763	P35218	CHEMBL4789
phenol	28	AKR1C3	8644	P42330	CHEMBL4681
phenol	28	MMP8	4317	P22894	CHEMBL4588
phenol	28	HSD17B3	3293	P37058	CHEMBL4234
phenol	28	PLA2G4B	100137049	P0C869	CHEMBL4136
phenol	28	CSNK2A2	1459	P19784	CHEMBL4070
phenol	28	FBP1	2203	P09467	CHEMBL3975
phenol	28	CA5B	11238	Q9Y2D0	CHEMBL3969
phenol	28	Ca13	377677	Q8N1Q1	CHEMBL3912
phenol	28	CA4	762	P22748	CHEMBL3729
phenol	28	CSNK2A1	1457	P68400	CHEMBL3629
phenol	28	FUT7	2529	Q11130	CHEMBL3596077
phenol	28	CA9	768	Q16790	CHEMBL3594
phenol	28	SQLE	6713	Q14534	CHEMBL3592
phenol	28	CA14	23632	Q9ULX7	CHEMBL3510
phenol	28	SERPINE1	5054	P05121	CHEMBL3475
phenol	28	MMP2	4313	P08253	CHEMBL333
phenol	28	MMP1	4312	P03956	CHEMBL332
phenol	28	PTPRC	5788	P08575	CHEMBL3243
phenol	28	CA12	771	O43570	CHEMBL3242
phenol	28	MMP9	4318	P14780	CHEMBL321
phenol	28	TTR	7276	P02766	CHEMBL3194
phenol	28	HSD17B1	3292	P14061	CHEMBL3181
phenol	28	CES2	8824	O00748	CHEMBL3180
phenol	28	P4HTM	54681	Q9NXG6	CHEMBL3047
phenol	28	CA6	765	P23280	CHEMBL3025
phenol	28	CA3	761	P07451	CHEMBL2885
phenol	28	CA1	759	P00915	CHEMBL261
phenol	28	LCK	3932	P06239	CHEMBL258
phenol	28	TPMT	7172	P51580	CHEMBL2500
phenol	28	METAP1	23173	P53582	CHEMBL2474
phenol	28	ESR2	2100	Q92731	CHEMBL242
phenol	28	POLB	5423	P06746	CHEMBL2392
phenol	28	FTO	79068	Q9C0B1	CHEMBL2331065
phenol	28	CA7	766	P43166	CHEMBL2326
phenol	28	CES1	1066	P23141	CHEMBL2265
phenol	28	HTR2A	3356	P28223	CHEMBL224
phenol	28	MIF	4282	P14174	CHEMBL2085
phenol	28	RXRA	6256	P19793	CHEMBL2061
phenol	28	ESR1	2099	P03372	CHEMBL206
phenol	28	RARA	5914	P10276	CHEMBL2055
phenol	28	CA2	760	P00918	CHEMBL205
phenol	28	Comt	1312	P21964	CHEMBL2023
phenol	28	RARB	5915	P10826	CHEMBL2008
phenol	28	RXRG	6258	P48443	CHEMBL2004
phenol	28	RARG	5916	P13631	CHEMBL2003
phenol	28	DHODH	1723	Q02127	CHEMBL1966
phenol	28	KDM6B	23135	O15054	CHEMBL1938211
phenol	28	KDM2A	22992	Q9Y2K7	CHEMBL1938210
phenol	28	KDM3A	55818	Q9Y4C1	CHEMBL1938209
phenol	28	TUBB1	81027	Q9H4B7	CHEMBL1915
phenol	28	Grin2b	2904	Q13224	CHEMBL1904
phenol	28	FOLH1	2346	Q04609	CHEMBL1892
phenol	28	RXRB	6257	P28702	CHEMBL1870
phenol	28	SRD5A2	6716	P31213	CHEMBL1856
phenol	28	FYN	2534	P06241	CHEMBL1841
phenol	28	POLA1	5422	P09884	CHEMBL1828
phenol	28	Srd5a1	6715	P18405	CHEMBL1787
phenol	28	KDM4E	390245	B2RXH2	CHEMBL1293226
phenol	29	PLAA	9373	Q9Y263	CHEMBL6114
phenol	29	AKR1B10	57016	O60218	CHEMBL5983
phenol	29	ALPL	249	P05186	CHEMBL5979
phenol	29	AKR1C1	1645	Q04828	CHEMBL5905
phenol	29	KDM4A	9682	O75164	CHEMBL5896
phenol	29	AKR1C2	1646	P52895	CHEMBL5847
phenol	29	APEX1	328	P27695	CHEMBL5619
phenol	29	DNM1	1759	Q05193	CHEMBL4958
phenol	29	CDC25B	994	P30305	CHEMBL4804
phenol	29	CA5A	763	P35218	CHEMBL4789
phenol	29	AKR1C3	8644	P42330	CHEMBL4681
phenol	29	PLA2G2D	26279	Q9UNK4	CHEMBL4281
phenol	29	PLA2G4B	100137049	P0C869	CHEMBL4136
phenol	29	IGFBP3	3486	P17936	CHEMBL3997
phenol	29	CA5B	11238	Q9Y2D0	CHEMBL3969
phenol	29	CA13	377677	Q8N1Q1	CHEMBL3912
phenol	29	SELE	6401	P16581	CHEMBL3890
phenol	29	CDC25A	993	P30304	CHEMBL3775
phenol	29	CA4	762	P22748	CHEMBL3729
phenol	29	ALOX12	239	P18054	CHEMBL3687
phenol	29	CA9	768	Q16790	CHEMBL3594
phenol	29	Sqle	6713	Q14534	CHEMBL3592
phenol	29	CA14	23632	Q9ULX7	CHEMBL3510
phenol	29	ENPEP	2028	Q07075	CHEMBL3439
phenol	29	CA12	771	O43570	CHEMBL3242
phenol	29	TTR	7276	P02766	CHEMBL3194
phenol	29	HSD17B1	3292	P14061	CHEMBL3181
phenol	29	CES2	8824	O00748	CHEMBL3180
phenol	29	SELL	6402	P14151	CHEMBL3161
phenol	29	P4HTM	54681	Q9NXG6	CHEMBL3047
phenol	29	NEU3	10825	Q9UQ49	CHEMBL3046
phenol	29	CA6	765	P23280	CHEMBL3025
phenol	29	ALOX15	246	P16050	CHEMBL2903
phenol	29	CA3	761	P07451	CHEMBL2885
phenol	29	HSD17B2	3294	P37059	CHEMBL2789
phenol	29	CA1	759	P00915	CHEMBL261
phenol	29	APP	351	P05067	CHEMBL2487
phenol	29	CA7	766	P43166	CHEMBL2326
phenol	29	CES1	1066	P23141	CHEMBL2265
phenol	29	Alox5	240	P09917	CHEMBL215
phenol	29	Kmo	8564	O15229	CHEMBL2145
phenol	29	Adrb1	153	P08588	CHEMBL213
phenol	29	Adcy3	109	O60266	CHEMBL2097167
phenol	29	RXRA	6256	P19793	CHEMBL2061
phenol	29	RARA	5914	P10276	CHEMBL2055
phenol	29	CA2	760	P00918	CHEMBL205
phenol	29	ABAT	18	P80404	CHEMBL2044
phenol	29	Comt	1312	P21964	CHEMBL2023
phenol	29	RARB	5915	P10826	CHEMBL2008
phenol	29	RXRG	6258	P48443	CHEMBL2004
phenol	29	RARG	5916	P13631	CHEMBL2003
phenol	29	TYR	7299	P14679	CHEMBL1973
phenol	29	ALDH5A1	7915	P51649	CHEMBL1911
phenol	29	FOLH1	2346	Q04609	CHEMBL1892
phenol	29	RXRB	6257	P28702	CHEMBL1870
phenol	29	SRD5A2	6716	P31213	CHEMBL1856
phenol	29	POLA1	5422	P09884	CHEMBL1828
phenol	29	TOP1	7150	P11387	CHEMBL1781
phenol	29	UGT1A10	54575	Q9HAW8	CHEMBL1743320
phenol	29	UGT1A7	54577	Q9HAW7	CHEMBL1743317
phenol	29	KDM4E	390245	B2RXH2	CHEMBL1293226
phenol	30	MAG	4099	P20916	CHEMBL5807
phenol	30	LGALS9	3965	O00182	CHEMBL5474
phenol	30	SLC5A1	6523	P13866	CHEMBL4979
phenol	30	CA5A	763	P35218	CHEMBL4789
phenol	30	PSMB5	5693	P28074	CHEMBL4662
phenol	30	LGALS3	3958	P17931	CHEMBL4531
phenol	30	Cda	978	P32320	CHEMBL4502
phenol	30	F3	2152	P13726	CHEMBL4081
phenol	30	CA5B	11238	Q9Y2D0	CHEMBL3969
phenol	30	CA13	377677	Q8N1Q1	CHEMBL3912
phenol	30	SLC5A2	6524	P31639	CHEMBL3884
phenol	30	HSP90AA1	3320	P07900	CHEMBL3880
phenol	30	CA4	762	P22748	CHEMBL3729
phenol	30	CA9	768	Q16790	CHEMBL3594
phenol	30	CA14	23632	Q9ULX7	CHEMBL3510
phenol	30	CA12	771	O43570	CHEMBL3242
phenol	30	FGF2	2247	P09038	CHEMBL3107
phenol	30	CA6	765	P23280	CHEMBL3025
phenol	30	CA3	761	P07451	CHEMBL2885
phenol	30	Si	6476	P14410	CHEMBL2748
phenol	30	GALR3	8484	O60755	CHEMBL2731
phenol	30	CA1	759	P00915	CHEMBL261
phenol	30	GAA	2548	P10253	CHEMBL2608
phenol	30	POLB	5423	P06746	CHEMBL2392
phenol	30	CA7	766	P43166	CHEMBL2326
phenol	30	FGF1	2246	P05230	CHEMBL2120
phenol	30	CA2	760	P00918	CHEMBL205
phenol	30	TYR	7299	P14679	CHEMBL1973
phenol	30	Akr1b1	231	P15121	CHEMBL1900
phenol	30	VEGFA	7422	P15692	CHEMBL1783
phenol	30	SLC5A4	6527	Q9NY91	CHEMBL1770047
phenol	30	GFER	2671	P55789	CHEMBL1741189
phenol	31	DAO	1610	P14920	CHEMBL5485
phenol	31	SLC5A1	6523	P13866	CHEMBL4979
phenol	31	IDO1	3620	P14902	CHEMBL4685
phenol	31	PNP	4860	P00491	CHEMBL4338
phenol	31	CA5B	11238	Q9Y2D0	CHEMBL3969
phenol	31	SLC5A2	6524	P31639	CHEMBL3884
phenol	31	ALOX12	239	P18054	CHEMBL3687
phenol	31	CA14	23632	Q9ULX7	CHEMBL3510
phenol	31	PTPN1	5770	P18031	CHEMBL335
phenol	31	CA12	771	O43570	CHEMBL3242
phenol	31	CES2	8824	O00748	CHEMBL3180
phenol	31	TYMP	1890	P19971	CHEMBL3106
phenol	31	CA6	765	P23280	CHEMBL3025
phenol	31	ALOX15	246	P16050	CHEMBL2903
phenol	31	CA3	761	P07451	CHEMBL2885
phenol	31	Si	6476	P14410	CHEMBL2748
phenol	31	GSK3B	2932	P49841	CHEMBL262
phenol	31	ADORA3	140	P0DMS8	CHEMBL256
phenol	31	ADORA2A	135	P29274	CHEMBL251
phenol	31	EPHX2	2053	P34913	CHEMBL2409
phenol	31	CA7	766	P43166	CHEMBL2326
phenol	31	CES1	1066	P23141	CHEMBL2265
phenol	31	ADORA1	134	P30542	CHEMBL226
phenol	31	Adcy3	109	O60266	CHEMBL2097167
phenol	31	CYP19A1	1588	P11511	CHEMBL1978
phenol	31	TYR	7299	P14679	CHEMBL1973
phenol	31	ADA	100	P00813	CHEMBL1910
phenol	31	AKR1B1	231	P15121	CHEMBL1900
phenol	31	SRD5A1	6715	P18405	CHEMBL1787
phenol	31	SLC5A4	6527	Q9NY91	CHEMBL1770047
phenol	31	TDP1	55775	Q9NUW8	CHEMBL1075138
phenol	32	GLI3	2737	P10071	#N/A
phenol	32	LCN2	3934	P80188	#N/A
phenol	32	PLAA	9373	Q9Y263	CHEMBL6114
phenol	32	AKR1B10	57016	O60218	CHEMBL5983
phenol	32	ALPL	249	P05186	CHEMBL5979
phenol	32	KDM4A	9682	O75164	CHEMBL5896
phenol	32	APEX1	328	P27695	CHEMBL5619
phenol	32	NR1I3	9970	Q14994	CHEMBL5503
phenol	32	POLI	11201	Q9UNA4	CHEMBL5391
phenol	32	POLK	51426	Q9UBT6	CHEMBL5365
phenol	32	CYP2A6	1548	P11509	CHEMBL5282
phenol	32	CYP2E1	1571	P05181	CHEMBL5281
phenol	32	VIPR1	7433	P32241	CHEMBL5144
phenol	32	FEN1	2237	P39748	CHEMBL5027
phenol	32	DNM1	1759	Q05193	CHEMBL4958
phenol	32	CDC25B	994	P30305	CHEMBL4804
phenol	32	NPY1R	4886	P25929	CHEMBL4777
phenol	32	ERCC5	2073	P28715	CHEMBL4736
phenol	32	MC3R	4159	P41968	CHEMBL4644
phenol	32	MC5R	4161	P33032	CHEMBL4608
phenol	32	AGTR2	186	P50052	CHEMBL4607
phenol	32	PPP3CA	5530	Q08209	CHEMBL4445
phenol	32	HSP90AB1	3326	P08238	CHEMBL4303
phenol	32	HIF1A	3091	Q16665	CHEMBL4261
phenol	32	HSD17B10	3028	Q99714	CHEMBL4159
phenol	32	NPY2R	4887	P49146	CHEMBL4018
phenol	32	CCR2	729230	P41597	CHEMBL4015
phenol	32	PIK3CA	5290	P42336	CHEMBL4005
phenol	32	IGFBP3	3486	P17936	CHEMBL3997
phenol	32	CA5B	11238	Q9Y2D0	CHEMBL3969
phenol	32	CA13	377677	Q8N1Q1	CHEMBL3912
phenol	32	HSP90AA1	3320	P07900	CHEMBL3880
phenol	32	CDC25A	993	P30304	CHEMBL3775
phenol	32	CA4	762	P22748	CHEMBL3729
phenol	32	ALDH1A1	216	P00352	CHEMBL3577
phenol	32	CA14	23632	Q9ULX7	CHEMBL3510
phenol	32	ESRRA	2101	P11474	CHEMBL3429
phenol	32	NR1I2	8856	O75469	CHEMBL3401
phenol	32	CA12	771	O43570	CHEMBL3242
phenol	32	MMP9	4318	P14780	CHEMBL321
phenol	32	AHR	196	P35869	CHEMBL3201
phenol	32	TTR	7276	P02766	CHEMBL3194
phenol	32	HSD17B1	3292	P14061	CHEMBL3181
phenol	32	CES2	8824	O00748	CHEMBL3180
phenol	32	BDKRB2	624	P30411	CHEMBL3157
phenol	32	CA6	765	P23280	CHEMBL3025
phenol	32	ALOX15	246	P16050	CHEMBL2903
phenol	32	PTPN22	26191	Q9Y2R2	CHEMBL2889
phenol	32	CA3	761	P07451	CHEMBL2885
phenol	32	MTOR	2475	P42345	CHEMBL2842
phenol	32	HSD17B2	3294	P37059	CHEMBL2789
phenol	32	CA1	759	P00915	CHEMBL261
phenol	32	MC4R	4160	P32245	CHEMBL259
phenol	32	PTAFR	5724	P25105	CHEMBL250
phenol	32	TACR1	6869	P25103	CHEMBL249
phenol	32	CXCR2	3579	P25025	CHEMBL2434
phenol	32	ESR2	2100	Q92731	CHEMBL242
phenol	32	SMAD2	4087	Q15796	CHEMBL2396512
phenol	32	POLB	5423	P06746	CHEMBL2392
phenol	32	CA7	766	P43166	CHEMBL2326
phenol	32	HRH1	3269	P35367	CHEMBL231
phenol	32	ADRA1D	146	P25100	CHEMBL223
phenol	32	Alox5	240	P09917	CHEMBL215
phenol	32	GLS	2744	O94925	CHEMBL2146302
phenol	32	Kmo	8564	O15229	CHEMBL2145
phenol	32	Adrb1	153	P08588	CHEMBL213
phenol	32	Adcy3	109	O60266	CHEMBL2097167
phenol	32	ESR1	2099	P03372	CHEMBL206
phenol	32	CA2	760	P00918	CHEMBL205
phenol	32	NR3C1	2908	P04150	CHEMBL2034
phenol	32	EGFR	1956	P00533	CHEMBL203
phenol	32	Comt	1312	P21964	CHEMBL2023
phenol	32	CYP19A1	1588	P11511	CHEMBL1978
phenol	32	THRB	7068	P10828	CHEMBL1947
phenol	32	ADRA2B	151	P18089	CHEMBL1942
phenol	32	HRH2	3274	P25021	CHEMBL1941
phenol	32	TXNRD1	7296	Q16881	CHEMBL1927
phenol	32	CCKAR	886	P32238	CHEMBL1901
phenol	32	FYN	2534	P06241	CHEMBL1841
phenol	32	CALCR	799	P30988	CHEMBL1832
phenol	32	CYSLTR1	10800	Q9Y271	CHEMBL1798
phenol	32	ATXN2	6311	Q99700	CHEMBL1795085
phenol	32	TOP1	7150	P11387	CHEMBL1781
phenol	32	MPHOSPH8	54737	Q99549	CHEMBL1741210
phenol	32	RORC	6097	P51449	CHEMBL1741186
phenol	32	SMAD3	4088	P84022	CHEMBL1293258
phenol	32	HPGD	3248	P15428	CHEMBL1293255
phenol	32	RECQL	5965	P46063	CHEMBL1293236
phenol	32	KDM4E	390245	B2RXH2	CHEMBL1293226
phenol	32	L3MBTL1	26013	Q9Y468	CHEMBL1287622
phenol	32	NFE2L2	4780	Q16236	CHEMBL1075094
phenol	33	LGALS9	3965	O00182	CHEMBL5474
phenol	33	SELP	6403	P16109	CHEMBL5378
phenol	33	SLC5A1	6523	P13866	CHEMBL4979
phenol	33	CYP1B1	1545	Q16678	CHEMBL4878
phenol	33	Trpv1	7442	Q8NER1	CHEMBL4794
phenol	33	CA5A	763	P35218	CHEMBL4789
phenol	33	LGALS3	3958	P17931	CHEMBL4531
phenol	33	Cda	978	P32320	CHEMBL4502
phenol	33	ABCB1	5243	P08183	CHEMBL4302
phenol	33	F3	2152	P13726	CHEMBL4081
phenol	33	CA13	377677	Q8N1Q1	CHEMBL3912
phenol	33	SLC5A2	6524	P31639	CHEMBL3884
phenol	33	HSP90AA1	3320	P07900	CHEMBL3880
phenol	33	CA4	762	P22748	CHEMBL3729
phenol	33	CA9	768	Q16790	CHEMBL3594
phenol	33	Sqle	6713	Q14534	CHEMBL3592
phenol	33	Adk	132	P55263	CHEMBL3589
phenol	33	CA14	23632	Q9ULX7	CHEMBL3510
phenol	33	SHBG	6462	P04278	CHEMBL3305
phenol	33	CA12	771	O43570	CHEMBL3242
phenol	33	SELL	6402	P14151	CHEMBL3161
phenol	33	FGF2	2247	P09038	CHEMBL3107
phenol	33	CA6	765	P23280	CHEMBL3025
phenol	33	CA3	761	P07451	CHEMBL2885
phenol	33	SI	6476	P14410	CHEMBL2748
phenol	33	CA1	759	P00915	CHEMBL261
phenol	33	GLO1	2739	Q04760	CHEMBL2424
phenol	33	CA7	766	P43166	CHEMBL2326
phenol	33	GAPDH	2597	P04406	CHEMBL2284
phenol	33	FGF1	2246	P05230	CHEMBL2120
phenol	33	MGAM	8972	O43451	CHEMBL2074
phenol	33	CA2	760	P00918	CHEMBL205
phenol	33	SLC29A1	2030	Q99808	CHEMBL1997
phenol	33	TYR	7299	P14679	CHEMBL1973
phenol	33	Akr1b1	231	P15121	CHEMBL1900
phenol	33	AVPR1A	552	P37288	CHEMBL1889
phenol	33	VEGFA	7422	P15692	CHEMBL1783
phenol	33	SLC5A4	6527	Q9NY91	CHEMBL1770047
phenol	34	TNKS	8658	O95271	CHEMBL6164
phenol	34	TNKS2	80351	Q9H2K2	CHEMBL6154
phenol	34	DAO	1610	P14920	CHEMBL5485
phenol	34	LGALS9	3965	O00182	CHEMBL5474
phenol	34	CYP1B1	1545	Q16678	CHEMBL4878
phenol	34	BACE1	23621	P56817	CHEMBL4822
phenol	34	CA5A	763	P35218	CHEMBL4789
phenol	34	AKR1C3	8644	P42330	CHEMBL4681
phenol	34	LGALS3	3958	P17931	CHEMBL4531
phenol	34	HSD17B3	3293	P37058	CHEMBL4234
phenol	34	FUCA1	2517	P04066	CHEMBL4176
phenol	34	CA5B	11238	Q9Y2D0	CHEMBL3969
phenol	34	Ca13	377677	Q8N1Q1	CHEMBL3912
phenol	34	HSP90AA1	3320	P07900	CHEMBL3880
phenol	34	PTPN2	5771	P17706	CHEMBL3807
phenol	34	CA4	762	P22748	CHEMBL3729
phenol	34	ALOX12	239	P18054	CHEMBL3687
phenol	34	CA9	768	Q16790	CHEMBL3594
phenol	34	SQLE	6713	Q14534	CHEMBL3592
phenol	34	CA14	23632	Q9ULX7	CHEMBL3510
phenol	34	SERPINE1	5054	P05121	CHEMBL3475
phenol	34	PTPN1	5770	P18031	CHEMBL335
phenol	34	NFKB1	4790	P19838	CHEMBL3251
phenol	34	CA12	771	O43570	CHEMBL3242
phenol	34	CA6	765	P23280	CHEMBL3025
phenol	34	CELA1	1990	Q9UNI1	CHEMBL3000
phenol	34	ALOX15	246	P16050	CHEMBL2903
phenol	34	CA3	761	P07451	CHEMBL2885
phenol	34	Si	6476	P14410	CHEMBL2748
phenol	34	ADORA3	140	P0DMS8	CHEMBL256
phenol	34	ADORA2A	135	P29274	CHEMBL251
phenol	34	AMY1A	276	P0DUB6	CHEMBL2478
phenol	34	F10	2159	P00742	CHEMBL244
phenol	34	CA7	766	P43166	CHEMBL2326
phenol	34	DRD4	1815	P21917	CHEMBL219
phenol	34	MIF	4282	P14174	CHEMBL2085
phenol	34	MAOA	4128	P21397	CHEMBL1951
phenol	34	XDH	7498	P47989	CHEMBL1929
phenol	34	AKR1B1	231	P15121	CHEMBL1900
phenol	34	IMPDH1	3614	P20839	CHEMBL1822
phenol	34	NOX4	50507	Q9NPH5	CHEMBL1250375
phenol	34	TDP1	55775	Q9NUW8	CHEMBL1075138
phenol	35	RUNX1	861	Q01196	#N/A
phenol	35	DLD	1738	P09622	#N/A
phenol	35	ABHD4	63874	Q8TB40	#N/A
phenol	35	UGT2B15	7366	P54855	CHEMBL6161
phenol	35	ERAP1	51752	Q9NZ08	CHEMBL5939
phenol	35	NUAK1	9891	O60285	CHEMBL5784
phenol	35	ALPI	248	P09923	CHEMBL5573
phenol	35	PRMT1	3276	Q99873	CHEMBL5524
phenol	35	PTK2B	2185	Q14289	CHEMBL5469
phenol	35	POLK	51426	Q9UBT6	CHEMBL5365
phenol	35	ERAP2	64167	Q6P179	CHEMBL5043
phenol	35	RIPK2	8767	O43353	CHEMBL5014
phenol	35	GNAO1	2775	P09471	CHEMBL4742
phenol	35	HIF1A	3091	Q16665	CHEMBL4261
phenol	35	HSD17B10	3028	Q99714	CHEMBL4159
phenol	35	PSIP1	11168	O75475	CHEMBL3988590
phenol	35	CA13	377677	Q8N1Q1	CHEMBL3912
phenol	35	PLK4	10733	O00444	CHEMBL3788
phenol	35	MBD2	8932	Q9UBB5	CHEMBL3707462
phenol	35	ALOX12	239	P18054	CHEMBL3687
phenol	35	CSNK2A1	1457	P68400	CHEMBL3629
phenol	35	NQO1	1728	P15559	CHEMBL3623
phenol	35	CCNE1	898	P24864	CHEMBL3617
phenol	35	CA9	768	Q16790	CHEMBL3594
phenol	35	Sqle	6713	Q14534	CHEMBL3592
phenol	35	CA14	23632	Q9ULX7	CHEMBL3510
phenol	35	CA12	771	O43570	CHEMBL3242
phenol	35	CA6	765	P23280	CHEMBL3025
phenol	35	TERT	7015	O14746	CHEMBL2916
phenol	35	LNPEP	4012	Q9UIQ6	CHEMBL2693
phenol	35	CA1	759	P00915	CHEMBL261
phenol	35	GAA	2548	P10253	CHEMBL2608
phenol	35	UHRF1	29128	Q96T88	CHEMBL2424510
phenol	35	ESR2	2100	Q92731	CHEMBL242
phenol	35	CA7	766	P43166	CHEMBL2326
phenol	35	PI4K2A	55361	Q9BTU6	CHEMBL2251
phenol	35	ESR1	2099	P03372	CHEMBL206
phenol	35	DRD1	1812	P21728	CHEMBL2056
phenol	35	CA2	760	P00918	CHEMBL205
phenol	35	CHRM5	1133	P08912	CHEMBL2035
phenol	35	RGS8	85397	P57771	CHEMBL2034803
phenol	35	EGFR	1956	P00533	CHEMBL203
phenol	35	XDH	7498	P47989	CHEMBL1929
phenol	35	AKR1B1	231	P15121	CHEMBL1900
phenol	35	RAN	5901	P62826	CHEMBL1741190
phenol	35	GFER	2671	P55789	CHEMBL1741189
phenol	35	CBFB	865	Q13951	CHEMBL1615386
phenol	35	NOD2	64127	Q9HC29	CHEMBL1293266
phenol	35	KDM4E	390245	B2RXH2	CHEMBL1293226
phenol	35	TDP1	55775	Q9NUW8	CHEMBL1075138
phenol	36	RUNX1	861	Q01196	#N/A
phenol	36	DLD	1738	P09622	#N/A
phenol	36	PAFAH2	5051	Q99487	#N/A
phenol	36	RGS7	6000	P49802	#N/A
phenol	36	SIX1	6495	Q15475	#N/A
phenol	36	RIN1	9610	Q13671	#N/A
phenol	36	SNCA	6622	P37840	CHEMBL6152
phenol	36	PLAA	9373	Q9Y263	CHEMBL6114
phenol	36	RAC1	5879	P63000	CHEMBL6094
phenol	36	TRPA1	8989	O75762	CHEMBL6007
phenol	36	ALPL	249	P05186	CHEMBL5979
phenol	36	KDM4A	9682	O75164	CHEMBL5896
phenol	36	Taar1	134864	Q96RJ0	CHEMBL5857
phenol	36	AKR1C2	1646	P52895	CHEMBL5847
phenol	36	NUAK1	9891	O60285	CHEMBL5784
phenol	36	APEX1	328	P27695	CHEMBL5619
phenol	36	CBR1	873	P16152	CHEMBL5586
phenol	36	POLH	5429	Q9Y253	CHEMBL5542
phenol	36	DAO	1610	P14920	CHEMBL5485
phenol	36	CARM1	10498	Q86X55	CHEMBL5406
phenol	36	POLI	11201	Q9UNA4	CHEMBL5391
phenol	36	POLK	51426	Q9UBT6	CHEMBL5365
phenol	36	Tlr4	7099	O00206	CHEMBL5255
phenol	36	NPM1	4869	P06748	CHEMBL5178
phenol	36	EPHB4	2050	P54760	CHEMBL5147
phenol	36	BRAF	673	P15056	CHEMBL5145
phenol	36	PAFAH1B3	5050	Q15102	CHEMBL5108
phenol	36	FEN1	2237	P39748	CHEMBL5027
phenol	36	DNM1	1759	Q05193	CHEMBL4958
phenol	36	ACP1	52	P24666	CHEMBL4903
phenol	36	MAP3K8	1326	P41279	CHEMBL4899
phenol	36	EIF4E	1977	P06730	CHEMBL4848
phenol	36	BACE1	23621	P56817	CHEMBL4822
phenol	36	CDC25B	994	P30305	CHEMBL4804
phenol	36	Trpv1	7442	Q8NER1	CHEMBL4794
phenol	36	CA5A	763	P35218	CHEMBL4789
phenol	36	GNAO1	2775	P09471	CHEMBL4742
phenol	36	GNAI1	2770	P63096	CHEMBL4741
phenol	36	AURKA	6790	O14965	CHEMBL4722
phenol	36	AKR1C3	8644	P42330	CHEMBL4681
phenol	36	BCL2L1	598	Q07817	CHEMBL4625
phenol	36	GPR32	2854	O75388	CHEMBL4523863
phenol	36	EIF4G1	1981	Q04637	CHEMBL4523621
phenol	36	PAFAH1B2	5049	P68402	CHEMBL4463
phenol	36	FGR	2268	P09769	CHEMBL4454
phenol	36	NR2E3	10002	Q9Y5X4	CHEMBL4374
phenol	36	MCL1	4170	Q07820	CHEMBL4361
phenol	36	HBB	3043	P68871	CHEMBL4331
phenol	36	KCNMA1	3778	Q12791	CHEMBL4304
phenol	36	AKT1	207	P31749	CHEMBL4282
phenol	36	HIF1A	3091	Q16665	CHEMBL4261
phenol	36	HSD17B3	3293	P37058	CHEMBL4234
phenol	36	HSD17B10	3028	Q99714	CHEMBL4159
phenol	36	FASN	2194	P49327	CHEMBL4158
phenol	36	TEK	7010	Q02763	CHEMBL4128
phenol	36	ELAVL3	1995	Q14576	CHEMBL4105924
phenol	36	CGAS	115004	Q8N884	CHEMBL4105728
phenol	36	PRKACA	5566	P17612	CHEMBL4101
phenol	36	GRK2	156	P25098	CHEMBL4079
phenol	36	CSNK2A2	1459	P19784	CHEMBL4070
phenol	36	CMA1	1215	P23946	CHEMBL4068
phenol	36	MAPK1	5594	P28482	CHEMBL4040
phenol	36	IGFBP3	3486	P17936	CHEMBL3997
phenol	36	CA5B	11238	Q9Y2D0	CHEMBL3969
phenol	36	NQO2	4835	P16083	CHEMBL3959
phenol	36	METAP2	10988	P50579	CHEMBL3922
phenol	36	CA13	377677	Q8N1Q1	CHEMBL3912
phenol	36	LYN	4067	P07948	CHEMBL3905
phenol	36	GSTP1	2950	P09211	CHEMBL3902
phenol	36	HSPA1A	3303	P0DMV9	CHEMBL3885585
phenol	36	ATM	472	Q13315	CHEMBL3797
phenol	36	PLK4	10733	O00444	CHEMBL3788
phenol	36	CDC25A	993	P30304	CHEMBL3775
phenol	36	CA4	762	P22748	CHEMBL3729
phenol	36	MET	4233	P08581	CHEMBL3717
phenol	36	CSNK2A1	1457	P68400	CHEMBL3629
phenol	36	CYP2C19	1557	P33261	CHEMBL3622
phenol	36	CCND1	595	P24385	CHEMBL3610
phenol	36	CA9	768	Q16790	CHEMBL3594
phenol	36	SQLE	6713	Q14534	CHEMBL3592
phenol	36	PLA2G7	7941	Q13093	CHEMBL3514
phenol	36	CA14	23632	Q9ULX7	CHEMBL3510
phenol	36	TOP2B	7155	Q02880	CHEMBL3396
phenol	36	CYP1A2	1544	P05177	CHEMBL3356
phenol	36	PTPN1	5770	P18031	CHEMBL335
phenol	36	CDK4	1019	P11802	CHEMBL331
phenol	36	PLAU	5328	P00749	CHEMBL3286
phenol	36	CA12	771	O43570	CHEMBL3242
phenol	36	TTR	7276	P02766	CHEMBL3194
phenol	36	HSD17B1	3292	P14061	CHEMBL3181
phenol	36	CES2	8824	O00748	CHEMBL3180
phenol	36	GSTO1	9446	P78417	CHEMBL3174
phenol	36	CA6	765	P23280	CHEMBL3025
phenol	36	PLK1	5347	P53350	CHEMBL3024
phenol	36	CDK2	1017	P24941	CHEMBL301
phenol	36	CELA1	1990	Q9UNI1	CHEMBL3000
phenol	36	PRKACB	5567	P22694	CHEMBL2918
phenol	36	ALOX15	246	P16050	CHEMBL2903
phenol	36	CA3	761	P07451	CHEMBL2885
phenol	36	KDR	3791	P35968	CHEMBL279
phenol	36	HSD17B2	3294	P37059	CHEMBL2789
phenol	36	MPI	4351	P34949	CHEMBL2758
phenol	36	GSR	2936	P00390	CHEMBL2755
phenol	36	PRKACG	5568	P22612	CHEMBL2743
phenol	36	ACR	49	P10323	CHEMBL2738
phenol	36	PTPRB	5787	P23467	CHEMBL2706
phenol	36	PTK2	5747	Q05397	CHEMBL2695
phenol	36	SRC	6714	P12931	CHEMBL267
phenol	36	MAPK10	5602	P53779	CHEMBL2637
phenol	36	GSK3B	2932	P49841	CHEMBL262
phenol	36	CA1	759	P00915	CHEMBL261
phenol	36	SYK	6850	P43405	CHEMBL2599
phenol	36	CCNA2	890	P20248	CHEMBL2582
phenol	36	ESR2	2100	Q92731	CHEMBL242
phenol	36	EPHX2	2053	P34913	CHEMBL2409
phenol	36	TXNRD2	10587	Q9NNW7	CHEMBL2403
phenol	36	POLB	5423	P06746	CHEMBL2392
phenol	36	CSNK2B	1460	P67870	CHEMBL2358
phenol	36	CA7	766	P43166	CHEMBL2326
phenol	36	DICER1	23405	Q9UPY3	CHEMBL2311232
phenol	36	PTGS2	5743	P35354	CHEMBL230
phenol	36	GAPDH	2597	P04406	CHEMBL2284
phenol	36	ABHD17B	51104	Q5VST6	CHEMBL2189132
phenol	36	PREPL	9581	Q4J6C6	CHEMBL2189128
phenol	36	AURKB	9212	Q96GD4	CHEMBL2185
phenol	36	PPP1CA	5499	P62136	CHEMBL2164
phenol	36	ALOX5	240	P09917	CHEMBL215
phenol	36	GLS	2744	O94925	CHEMBL2146302
phenol	36	SUMO1	7341	P63165	CHEMBL2146296
phenol	36	Kmo	8564	O15229	CHEMBL2145
phenol	36	Adrb1	153	P08588	CHEMBL213
phenol	36	Adcy3	109	O60266	CHEMBL2097167
phenol	36	TXNRD3	114112	Q86VQ6	CHEMBL2096978
phenol	36	TNNC1	7134	P63316	CHEMBL2095202
phenol	36	TNNT2	7139	P45379	CHEMBL2095202
phenol	36	TNNI3	7137	P19429	CHEMBL2095202
phenol	36	CCNA1	8900	P78396	CHEMBL2094128
phenol	36	MIF	4282	P14174	CHEMBL2085
phenol	36	SLC22A11	55867	Q9NSA0	CHEMBL2073677
phenol	36	ESR1	2099	P03372	CHEMBL206
phenol	36	CA2	760	P00918	CHEMBL205
phenol	36	RET	5979	P07949	CHEMBL2041
phenol	36	RGS8	85397	P57771	CHEMBL2034803
phenol	36	EGFR	1956	P00533	CHEMBL203
phenol	36	Comt	1312	P21964	CHEMBL2023
phenol	36	RARB	5915	P10826	CHEMBL2008
phenol	36	PTPN5	84867	P54829	CHEMBL2007628
phenol	36	RARG	5916	P13631	CHEMBL2003
phenol	36	DNMT1	1786	P26358	CHEMBL1993
phenol	36	INSR	3643	P06213	CHEMBL1981
phenol	36	VDR	7421	P11473	CHEMBL1977
phenol	36	IGF1R	3480	P08069	CHEMBL1957
phenol	36	FLT4	2324	P35916	CHEMBL1955
phenol	36	MAOA	4128	P21397	CHEMBL1951
phenol	36	XDH	7498	P47989	CHEMBL1929
phenol	36	TUBB1	81027	Q9H4B7	CHEMBL1915
phenol	36	SCARB1	949	Q8WTV0	CHEMBL1914272
phenol	36	PDGFRB	5159	P09619	CHEMBL1913
phenol	36	IL1B	3553	P01584	CHEMBL1909490
phenol	36	AKR1B1	231	P15121	CHEMBL1900
phenol	36	ABL1	25	P00519	CHEMBL1862
phenol	36	POLA1	5422	P09884	CHEMBL1828
phenol	36	ERBB2	2064	P04626	CHEMBL1824
phenol	36	ACE	1636	P12821	CHEMBL1808
phenol	36	PIP4K2A	5305	P48426	CHEMBL1795194
phenol	36	CTDSP1	58190	Q9GZU7	CHEMBL1795098
phenol	36	TOP1	7150	P11387	CHEMBL1781
phenol	36	ATG4B	23192	Q9Y4P1	CHEMBL1741221
phenol	36	BAZ2B	29994	Q9UIF8	CHEMBL1741220
phenol	36	APOBEC3G	60489	Q9HC16	CHEMBL1741217
phenol	36	HKDC1	80201	Q2TB90	CHEMBL1741200
phenol	36	MITF	4286	O75030	CHEMBL1741165
phenol	36	SLC22A6	9356	Q4U2R8	CHEMBL1641347
phenol	36	CBFB	865	Q13951	CHEMBL1615386
phenol	36	MBNL1	4154	Q9NR56	CHEMBL1293317
phenol	36	RGS12	6002	O14924	CHEMBL1293276
phenol	36	GPR35	2859	Q9HC97	CHEMBL1293267
phenol	36	SMAD3	4088	P84022	CHEMBL1293258
phenol	36	HPGD	3248	P15428	CHEMBL1293255
phenol	36	BLM	641	P54132	CHEMBL1293237
phenol	36	RECQL	5965	P46063	CHEMBL1293236
phenol	36	PTBP1	5725	P26599	CHEMBL1293230
phenol	36	USP2	9099	O75604	CHEMBL1293227
phenol	36	KDM4E	390245	B2RXH2	CHEMBL1293226
phenol	36	MAPT	4137	P10636	CHEMBL1293224
phenol	36	HSPA8	3312	P11142	CHEMBL1275223
phenol	36	DUSP6	1848	Q16828	CHEMBL1250381
phenol	36	NOX4	50507	Q9NPH5	CHEMBL1250375
phenol	36	Trpm8	79054	Q7Z2W7	CHEMBL1075319
phenol	36	TDP1	55775	Q9NUW8	CHEMBL1075138
phenol	37	AKR1B10	57016	O60218	CHEMBL5983
phenol	37	LGALS9	3965	O00182	CHEMBL5474
phenol	37	ABCG2	9429	Q9UNQ0	CHEMBL5393
phenol	37	SELP	6403	P16109	CHEMBL5378
phenol	37	SLC5A1	6523	P13866	CHEMBL4979
phenol	37	LDHB	3945	P07195	CHEMBL4940
phenol	37	AXL	558	P30530	CHEMBL4895
phenol	37	CA5A	763	P35218	CHEMBL4789
phenol	37	BCL2L1	598	Q07817	CHEMBL4625
phenol	37	LGALS3	3958	P17931	CHEMBL4531
phenol	37	Cda	978	P32320	CHEMBL4502
phenol	37	ALK	238	Q9UM73	CHEMBL4247
phenol	37	F3	2152	P13726	CHEMBL4081
phenol	37	CA5B	11238	Q9Y2D0	CHEMBL3969
phenol	37	CA13	377677	Q8N1Q1	CHEMBL3912
phenol	37	SLC5A2	6524	P31639	CHEMBL3884
phenol	37	HSP90AA1	3320	P07900	CHEMBL3880
phenol	37	NEK2	4751	P51955	CHEMBL3835
phenol	37	CA4	762	P22748	CHEMBL3729
phenol	37	MET	4233	P08581	CHEMBL3717
phenol	37	FUT7	2529	Q11130	CHEMBL3596077
phenol	37	CA9	768	Q16790	CHEMBL3594
phenol	37	SQLE	6713	Q14534	CHEMBL3592
phenol	37	CA14	23632	Q9ULX7	CHEMBL3510
phenol	37	SERPINE1	5054	P05121	CHEMBL3475
phenol	37	AOC3	8639	Q16853	CHEMBL3437
phenol	37	CA12	771	O43570	CHEMBL3242
phenol	37	CD22	933	P20273	CHEMBL3218
phenol	37	SELL	6402	P14151	CHEMBL3161
phenol	37	FGF2	2247	P09038	CHEMBL3107
phenol	37	CA6	765	P23280	CHEMBL3025
phenol	37	CA3	761	P07451	CHEMBL2885
phenol	37	KDR	3791	P35968	CHEMBL279
phenol	37	SI	6476	P14410	CHEMBL2748
phenol	37	PTK2	5747	Q05397	CHEMBL2695
phenol	37	SRC	6714	P12931	CHEMBL267
phenol	37	CA1	759	P00915	CHEMBL261
phenol	37	ESR2	2100	Q92731	CHEMBL242
phenol	37	MB	4151	P02144	CHEMBL2406892
phenol	37	CA7	766	P43166	CHEMBL2326
phenol	37	ADAMTS5	11096	Q9UNA0	CHEMBL2285
phenol	37	AURKB	9212	Q96GD4	CHEMBL2185
phenol	37	FGF1	2246	P05230	CHEMBL2120
phenol	37	MGAM	8972	O43451	CHEMBL2074
phenol	37	CA2	760	P00918	CHEMBL205
phenol	37	NR1H4	9971	Q96RI1	CHEMBL2047
phenol	37	F2	2147	P00734	CHEMBL204
phenol	37	COMT	1312	P21964	CHEMBL2023
phenol	37	TYR	7299	P14679	CHEMBL1973
phenol	37	IGF1R	3480	P08069	CHEMBL1957
phenol	37	XDH	7498	P47989	CHEMBL1929
phenol	37	Akr1b1	231	P15121	CHEMBL1900
phenol	37	VEGFA	7422	P15692	CHEMBL1783
phenol	37	SLC5A4	6527	Q9NY91	CHEMBL1770047
polyacetylene	42	SELP	6403	P16109	CHEMBL5378
polyacetylene	42	SLC5A1	6523	P13866	CHEMBL4979
polyacetylene	42	STAT3	6774	P40763	CHEMBL4026
polyacetylene	42	SELL	6402	P14151	CHEMBL3161
polyacetylene	42	FGF2	2247	P09038	CHEMBL3107
polyacetylene	42	FGF1	2246	P05230	CHEMBL2120
polyacetylene	42	VEGFA	7422	P15692	CHEMBL1783
polyacetylene	48	FFAR1	2864	O14842	CHEMBL4422
polyacetylene	49	FFAR1	2864	O14842	CHEMBL4422
terpenoid	50	SLC28A2	9153	O43868	CHEMBL5780
terpenoid	50	SLC28A3	64078	Q9HAS3	CHEMBL5707
terpenoid	50	LGALS8	3964	O00214	CHEMBL5475
terpenoid	50	SLC5A1	6523	P13866	CHEMBL4979
terpenoid	50	MMP8	4317	P22894	CHEMBL4588
terpenoid	50	LGALS3	3958	P17931	CHEMBL4531
terpenoid	50	MMP12	4321	P39900	CHEMBL4393
terpenoid	50	F3	2152	P13726	CHEMBL4081
terpenoid	50	MMP7	4316	P09237	CHEMBL4073
terpenoid	50	SLC5A2	6524	P31639	CHEMBL3884
terpenoid	50	HSP90AA1	3320	P07900	CHEMBL3880
terpenoid	50	ADAM17	6868	P78536	CHEMBL3706
terpenoid	50	ADK	132	P55263	CHEMBL3589
terpenoid	50	MAP2K1	5604	Q02750	CHEMBL3587
terpenoid	50	CA14	23632	Q9ULX7	CHEMBL3510
terpenoid	50	MMP2	4313	P08253	CHEMBL333
terpenoid	50	MMP1	4312	P03956	CHEMBL332
terpenoid	50	MMP9	4318	P14780	CHEMBL321
terpenoid	50	YARS	8565	P54577	CHEMBL3179
terpenoid	50	TYMP	1890	P19971	CHEMBL3106
terpenoid	50	MMP13	4322	P45452	CHEMBL280
terpenoid	50	ADORA2B	136	P29275	CHEMBL255
terpenoid	50	ADORA2A	135	P29274	CHEMBL251
terpenoid	50	AGTR1	185	P30556	CHEMBL227
terpenoid	50	ADORA1	134	P30542	CHEMBL226
terpenoid	50	HRAS	3265	P01112	CHEMBL2167
terpenoid	50	SLC29A1	2030	Q99808	CHEMBL1997
terpenoid	50	TYR	7299	P14679	CHEMBL1973
terpenoid	50	IMPDH1	3614	P20839	CHEMBL1822
terpenoid	50	TOP1	7150	P11387	CHEMBL1781
terpenoid	50	SLC5A4	6527	Q9NY91	CHEMBL1770047
terpenoid	50	LGALS4	3960	P56470	CHEMBL1671608
terpenoid	51	LGALS3	3958	P17931	CHEMBL4531
terpenoid	51	FGF2	2247	P09038	CHEMBL3107
terpenoid	51	FGF1	2246	P05230	CHEMBL2120
terpenoid	51	VEGFA	7422	P15692	CHEMBL1783
terpenoid	52	KDM4C	23081	Q9H3R0	CHEMBL6175
terpenoid	52	SLC28A2	9153	O43868	CHEMBL5780
terpenoid	52	SLC28A3	64078	Q9HAS3	CHEMBL5707
terpenoid	52	SLC5A1	6523	P13866	CHEMBL4979
terpenoid	52	ECE1	1889	P42892	CHEMBL4791
terpenoid	52	MMP8	4317	P22894	CHEMBL4588
terpenoid	52	LGALS3	3958	P17931	CHEMBL4531
terpenoid	52	MMP12	4321	P39900	CHEMBL4393
terpenoid	52	HSP90AB1	3326	P08238	CHEMBL4303
terpenoid	52	MKNK2	2872	Q9HBH9	CHEMBL4204
terpenoid	52	F3	2152	P13726	CHEMBL4081
terpenoid	52	MMP7	4316	P09237	CHEMBL4073
terpenoid	52	IGFBP3	3486	P17936	CHEMBL3997
terpenoid	52	SLC5A2	6524	P31639	CHEMBL3884
terpenoid	52	HSP90AA1	3320	P07900	CHEMBL3880
terpenoid	52	ADAM17	6868	P78536	CHEMBL3706
terpenoid	52	ADK	132	P55263	CHEMBL3589
terpenoid	52	MAP2K1	5604	Q02750	CHEMBL3587
terpenoid	52	CA14	23632	Q9ULX7	CHEMBL3510
terpenoid	52	PTPN1	5770	P18031	CHEMBL335
terpenoid	52	MMP1	4312	P03956	CHEMBL332
terpenoid	52	YARS	8565	P54577	CHEMBL3179
terpenoid	52	YARS	8565	P54577	CHEMBL3179
terpenoid	52	FGF2	2247	P09038	CHEMBL3107
terpenoid	52	TYMP	1890	P19971	CHEMBL3106
terpenoid	52	PARP1	142	P09874	CHEMBL3105
terpenoid	52	MARS	4141	P56192	CHEMBL2870
terpenoid	52	MMP13	4322	P45452	CHEMBL280
terpenoid	52	IGFBP5	3488	P24593	CHEMBL2665
terpenoid	52	ADORA2B	136	P29275	CHEMBL255
terpenoid	52	ADORA2A	135	P29274	CHEMBL251
terpenoid	52	EPHX2	2053	P34913	CHEMBL2409
terpenoid	52	AGTR1	185	P30556	CHEMBL227
terpenoid	52	ADORA1	134	P30542	CHEMBL226
terpenoid	52	HRAS	3265	P01112	CHEMBL2167
terpenoid	52	PIM1	5292	P11309	CHEMBL2147
terpenoid	52	FGF1	2246	P05230	CHEMBL2120
terpenoid	52	SLC29A1	2030	Q99808	CHEMBL1997
terpenoid	52	PTGFR	5737	P43088	CHEMBL1987
terpenoid	52	TYR	7299	P14679	CHEMBL1973
terpenoid	52	AKR1B1	231	P15121	CHEMBL1900
terpenoid	52	SRD5A1	6715	P18405	CHEMBL1787
terpenoid	52	VEGFA	7422	P15692	CHEMBL1783
terpenoid	52	SLC5A4	6527	Q9NY91	CHEMBL1770047
terpenoid	53	NR1I3	9970	Q14994	CHEMBL5503
terpenoid	53	CA5A	763	P35218	CHEMBL4789
terpenoid	53	UGT2B7	7364	P16662	CHEMBL4370
terpenoid	53	CA5B	11238	Q9Y2D0	CHEMBL3969
terpenoid	53	CA13	377677	Q8N1Q1	CHEMBL3912
terpenoid	53	CA14	23632	Q9ULX7	CHEMBL3510
terpenoid	53	AOC3	8639	Q16853	CHEMBL3437
terpenoid	53	PTPN1	5770	P18031	CHEMBL335
terpenoid	53	CA12	771	O43570	CHEMBL3242
terpenoid	53	CA6	765	P23280	CHEMBL3025
terpenoid	53	NR1H3	10062	Q13133	CHEMBL2808
terpenoid	53	GSR	2936	P00390	CHEMBL2755
terpenoid	53	CYP11B2	1585	P19099	CHEMBL2722
terpenoid	53	PTGS1	5742	P23219	CHEMBL221
terpenoid	53	MIF	4282	P14174	CHEMBL2085
terpenoid	53	CYP11B1	1584	P15538	CHEMBL1908
terpenoid	53	AR	367	P10275	CHEMBL1871
terpenoid	53	LRRK2	120892	Q5S007	CHEMBL1075104
terpenoid	54	GPBAR1	151306	Q8TDU6	CHEMBL5409
terpenoid	54	NR1H3	10062	Q13133	CHEMBL2808
terpenoid	54	NPC1L1	29881	Q9UHC9	CHEMBL2027
terpenoid	55	IL2	3558	P60568	CHEMBL5880
terpenoid	55	MAG	4099	P20916	CHEMBL5807
terpenoid	55	SLC28A2	9153	O43868	CHEMBL5780
terpenoid	55	SELP	6403	P16109	CHEMBL5378
terpenoid	55	SLC5A1	6523	P13866	CHEMBL4979
terpenoid	55	LGALS3	3958	P17931	CHEMBL4531
terpenoid	55	CA13	377677	Q8N1Q1	CHEMBL3912
terpenoid	55	SLC5A2	6524	P31639	CHEMBL3884
terpenoid	55	HSP90AA1	3320	P07900	CHEMBL3880
terpenoid	55	CTSL	1514	P07711	CHEMBL3837
terpenoid	55	ADAM17	6868	P78536	CHEMBL3706
terpenoid	55	CA9	768	Q16790	CHEMBL3594
terpenoid	55	ADK	132	P55263	CHEMBL3589
terpenoid	55	CA14	23632	Q9ULX7	CHEMBL3510
terpenoid	55	MMP1	4312	P03956	CHEMBL332
terpenoid	55	CA12	771	O43570	CHEMBL3242
terpenoid	55	SELL	6402	P14151	CHEMBL3161
terpenoid	55	FGF2	2247	P09038	CHEMBL3107
terpenoid	55	MMP3	4314	P08254	CHEMBL283
terpenoid	55	KDR	3791	P35968	CHEMBL279
terpenoid	55	SI	6476	P14410	CHEMBL2748
terpenoid	55	HK1	3098	P19367	CHEMBL2688
terpenoid	55	HK2	3099	P52789	CHEMBL2640
terpenoid	55	CA1	759	P00915	CHEMBL261
terpenoid	55	PYGL	5836	P06737	CHEMBL2568
terpenoid	55	ADORA3	140	P0DMS8	CHEMBL256
terpenoid	55	ADORA2A	135	P29274	CHEMBL251
terpenoid	55	ADORA1	134	P30542	CHEMBL226
terpenoid	55	GBA	2629	P04062	CHEMBL2179
terpenoid	55	FGF1	2246	P05230	CHEMBL2120
terpenoid	55	MGAM	8972	O43451	CHEMBL2074
terpenoid	55	CA2	760	P00918	CHEMBL205
terpenoid	55	SLC29A1	2030	Q99808	CHEMBL1997
terpenoid	55	TYR	7299	P14679	CHEMBL1973
terpenoid	55	VEGFA	7422	P15692	CHEMBL1783
terpenoid	55	HSPA5	3309	P11021	CHEMBL1781865
terpenoid	55	SLC5A4	6527	Q9NY91	CHEMBL1770047
terpenoid	55	SLC5A11	115584	Q8WWX8	CHEMBL1744524
terpenoid	55	GPR35	2859	Q9HC97	CHEMBL1293267
terpenoid	55	HSPA8	3312	P11142	CHEMBL1275223
steroid	56	IL2	3558	P60568	CHEMBL5880
steroid	56	GLRA1	2741	P23415	CHEMBL5845
steroid	56	G6PD	2539	P11413	CHEMBL5347
steroid	56	SLC5A1	6523	P13866	CHEMBL4979
steroid	56	EBP	10682	Q15125	CHEMBL4931
steroid	56	PPP2R5A	5525	Q15172	CHEMBL4763
steroid	56	PPP2CA	5515	P67775	CHEMBL4703
steroid	56	PPP1CC	5501	P36873	CHEMBL4438
steroid	56	S1PR1	1901	P21453	CHEMBL4333
steroid	56	STAT3	6774	P40763	CHEMBL4026
steroid	56	S1PR3	1903	Q99500	CHEMBL3892
steroid	56	PSEN2	5664	P49810	CHEMBL3708
steroid	56	CYP17A1	1586	P05093	CHEMBL3522
steroid	56	NCSTN	23385	Q92542	CHEMBL3418
steroid	56	SHBG	6462	P04278	CHEMBL3305
steroid	56	FGF2	2247	P09038	CHEMBL3107
steroid	56	PPM1B	5495	O75688	CHEMBL2845
steroid	56	NR1H3	10062	Q13133	CHEMBL2808
steroid	56	PTAFR	5724	P25105	CHEMBL250
steroid	56	PSEN1	5663	P49768	CHEMBL2473
steroid	56	ESR2	2100	Q92731	CHEMBL242
steroid	56	PSENEN	55851	Q9NZ42	CHEMBL2374
steroid	56	FGF1	2246	P05230	CHEMBL2120
steroid	56	APH1A	51107	Q96BI3	CHEMBL2094135
steroid	56	APH1B	83464	Q8WW43	CHEMBL2094135
steroid	56	AR	367	P10275	CHEMBL1871
steroid	56	POLA1	5422	P09884	CHEMBL1828
steroid	56	SREBF2	6721	Q12772	CHEMBL1795166
steroid	56	VEGFA	7422	P15692	CHEMBL1783
steroid	57	AKR1B10	57016	O60218	CHEMBL5983
steroid	57	RORA	6095	P35398	CHEMBL5868
steroid	57	GLRA1	2741	P23415	CHEMBL5845
steroid	57	PTGES	9536	O14684	CHEMBL5658
steroid	57	Shh	6469	Q15465	CHEMBL5602
steroid	57	NR1I3	9970	Q14994	CHEMBL5503
steroid	57	G6PD	2539	P11413	CHEMBL5347
steroid	57	EBP	10682	Q15125	CHEMBL4931
steroid	57	CYP24A1	1591	Q07973	CHEMBL4521
steroid	57	NOS2	4843	P35228	CHEMBL4481
steroid	57	UGT2B7	7364	P16662	CHEMBL4370
steroid	57	HSD11B1	3290	P28845	CHEMBL4235
steroid	57	NR1H2	7376	P55055	CHEMBL4093
steroid	57	HMGCR	3156	P04035	CHEMBL402
steroid	57	PPARD	5467	Q03181	CHEMBL3979
steroid	57	CYP51A1	1595	Q16850	CHEMBL3849
steroid	57	PTPN2	5771	P17706	CHEMBL3807
steroid	57	CDC25A	993	P30304	CHEMBL3775
steroid	57	CYP2C19	1557	P33261	CHEMBL3622
steroid	57	SQLE	6713	Q14534	CHEMBL3592
steroid	57	CYP17A1	1586	P05093	CHEMBL3522
steroid	57	PTPN1	5770	P18031	CHEMBL335
steroid	57	SHBG	6462	P04278	CHEMBL3305
steroid	57	CES2	8824	O00748	CHEMBL3180
steroid	57	PTPN6	5777	P29350	CHEMBL3166
steroid	57	DPP4	1803	P27487	CHEMBL284
steroid	57	NR1H3	10062	Q13133	CHEMBL2808
steroid	57	SLC10A2	6555	Q12908	CHEMBL2778
steroid	57	Hrh3	11255	Q9Y5N1	CHEMBL264
steroid	57	GSK3B	2932	P49841	CHEMBL262
steroid	57	CA1	759	P00915	CHEMBL261
steroid	57	ATIC	471	P31939	CHEMBL2518
steroid	57	SERPINA6	866	P08185	CHEMBL2421
steroid	57	ESR2	2100	Q92731	CHEMBL242
steroid	57	POLB	5423	P06746	CHEMBL2392
steroid	57	PPARG	5468	P37231	CHEMBL235
steroid	57	SLC6A4	6532	P31645	CHEMBL228
steroid	57	SLC6A2	6530	P23975	CHEMBL222
steroid	57	ACHE	43	P22303	CHEMBL220
steroid	57	DHCR7	1717	Q9UBM7	CHEMBL2169735
steroid	57	CHRM2	1129	P08172	CHEMBL211
steroid	57	EPHA2	1969	P29317	CHEMBL2068
steroid	57	ESR1	2099	P03372	CHEMBL206
steroid	57	CA2	760	P00918	CHEMBL205
steroid	57	NR1H4	9971	Q96RI1	CHEMBL2047
steroid	57	F2	2147	P00734	CHEMBL204
steroid	57	NPC1L1	29881	Q9UHC9	CHEMBL2027
steroid	57	CYP19A1	1588	P11511	CHEMBL1978
steroid	57	VDR	7421	P11473	CHEMBL1977
steroid	57	BCHE	590	P06276	CHEMBL1914
steroid	57	PTGER2	5732	P43116	CHEMBL1881
steroid	57	AR	367	P10275	CHEMBL1871
steroid	57	SRD5A2	6716	P31213	CHEMBL1856
steroid	57	TBXAS1	6916	P24557	CHEMBL1835
steroid	57	POLA1	5422	P09884	CHEMBL1828
steroid	57	PTGER1	5731	P34995	CHEMBL1811
steroid	57	SREBF2	6721	Q12772	CHEMBL1795166
steroid	57	SRD5A1	6715	P18405	CHEMBL1787
steroid	57	RORC	6097	P51449	CHEMBL1741186
steroid	58	AKR1B10	57016	O60218	CHEMBL5983
steroid	58	RORA	6095	P35398	CHEMBL5868
steroid	58	GLRA1	2741	P23415	CHEMBL5845
steroid	58	PTGES	9536	O14684	CHEMBL5658
steroid	58	SCD	6319	O00767	CHEMBL5555
steroid	58	NR1I3	9970	Q14994	CHEMBL5503
steroid	58	FABP1	2168	P07148	CHEMBL5421
steroid	58	G6PD	2539	P11413	CHEMBL5347
steroid	58	ACP1	52	P24666	CHEMBL4903
steroid	58	CDC25B	994	P30305	CHEMBL4804
steroid	58	NOS2	4843	P35228	CHEMBL4481
steroid	58	PLA2G1B	5319	P04054	CHEMBL4426
steroid	58	UGT2B7	7364	P16662	CHEMBL4370
steroid	58	HSD11B1	3290	P28845	CHEMBL4235
steroid	58	HMGCR	3156	P04035	CHEMBL402
steroid	58	PPARD	5467	Q03181	CHEMBL3979
steroid	58	PTPN11	5781	Q06124	CHEMBL3864
steroid	58	CYP51A1	1595	Q16850	CHEMBL3849
steroid	58	PTPN2	5771	P17706	CHEMBL3807
steroid	58	CDC25A	993	P30304	CHEMBL3775
steroid	58	HSD11B2	3291	P80365	CHEMBL3746
steroid	58	FABP5	2171	Q01469	CHEMBL3674
steroid	58	CYP2C19	1557	P33261	CHEMBL3622
steroid	58	SQLE	6713	Q14534	CHEMBL3592
steroid	58	CYP17A1	1586	P05093	CHEMBL3522
steroid	58	PTPRF	5792	P10586	CHEMBL3521
steroid	58	MAPK3	5595	P27361	CHEMBL3385
steroid	58	PTPN1	5770	P18031	CHEMBL335
steroid	58	FABP3	2170	P05413	CHEMBL3344
steroid	58	SHBG	6462	P04278	CHEMBL3305
steroid	58	PREP	5550	P48147	CHEMBL3202
steroid	58	CES2	8824	O00748	CHEMBL3180
steroid	58	PTPN6	5777	P29350	CHEMBL3166
steroid	58	TERT	7015	O14746	CHEMBL2916
steroid	58	PDE4D	5144	Q08499	CHEMBL288
steroid	58	NR1H3	10062	Q13133	CHEMBL2808
steroid	58	ADORA3	140	P0DMS8	CHEMBL256
steroid	58	CNR2	1269	P34972	CHEMBL253
steroid	58	SERPINA6	866	P08185	CHEMBL2421
steroid	58	ESR2	2100	Q92731	CHEMBL242
steroid	58	POLB	5423	P06746	CHEMBL2392
steroid	58	PPARA	5465	Q07869	CHEMBL239
steroid	58	PPARG	5468	P37231	CHEMBL235
steroid	58	SLC6A4	6532	P31645	CHEMBL228
steroid	58	FAAH	2166	O00519	CHEMBL2243
steroid	58	SLC6A2	6530	P23975	CHEMBL222
steroid	58	ACHE	43	P22303	CHEMBL220
steroid	58	CNR1	1268	P21554	CHEMBL218
steroid	58	ALOX5	240	P09917	CHEMBL215
steroid	58	CHRM2	1129	P08172	CHEMBL211
steroid	58	FABP4	2167	P15090	CHEMBL2083
steroid	58	ESR1	2099	P03372	CHEMBL206
steroid	58	NPC1L1	29881	Q9UHC9	CHEMBL2027
steroid	58	CYP19A1	1588	P11511	CHEMBL1978
steroid	58	VDR	7421	P11473	CHEMBL1977
steroid	58	BCHE	590	P06276	CHEMBL1914
steroid	58	AR	367	P10275	CHEMBL1871
steroid	58	SREBF2	6721	Q12772	CHEMBL1795166
steroid	58	RORC	6097	P51449	CHEMBL1741186
steroid	58	CD81	975	P60033	CHEMBL1075180
steroid	59	IL2	3558	P60568	CHEMBL5880
steroid	59	GLRA1	2741	P23415	CHEMBL5845
steroid	59	G6PD	2539	P11413	CHEMBL5347
steroid	59	SLC5A1	6523	P13866	CHEMBL4979
steroid	59	EBP	10682	Q15125	CHEMBL4931
steroid	59	STAT3	6774	P40763	CHEMBL4026
steroid	59	SLC5A2	6524	P31639	CHEMBL3884
steroid	59	CDC25A	993	P30304	CHEMBL3775
steroid	59	CYP17A1	1586	P05093	CHEMBL3522
steroid	59	SHBG	6462	P04278	CHEMBL3305
steroid	59	FGF2	2247	P09038	CHEMBL3107
steroid	59	NR1H3	10062	Q13133	CHEMBL2808
steroid	59	GSK3B	2932	P49841	CHEMBL262
steroid	59	ESR2	2100	Q92731	CHEMBL242
steroid	59	POLB	5423	P06746	CHEMBL2392
steroid	59	FGF1	2246	P05230	CHEMBL2120
steroid	59	EPHA2	1969	P29317	CHEMBL2068
steroid	59	ESR1	2099	P03372	CHEMBL206
steroid	59	AR	367	P10275	CHEMBL1871
steroid	59	POLA1	5422	P09884	CHEMBL1828
steroid	59	SREBF2	6721	Q12772	CHEMBL1795166
steroid	59	VEGFA	7422	P15692	CHEMBL1783
alkaloid	60	KDM1A	23028	O60341	CHEMBL6136
alkaloid	60	AKR1B10	57016	O60218	CHEMBL5983
alkaloid	60	AKR1C1	1645	Q04828	CHEMBL5905
alkaloid	60	ECE2	9718	P0DPD6	CHEMBL5890
alkaloid	60	HTT	3064	P42858	CHEMBL5514
alkaloid	60	Tlr4	7099	O00206	CHEMBL5255
alkaloid	60	CTRB1	1504	P17538	CHEMBL4796
alkaloid	60	CA5A	763	P35218	CHEMBL4789
alkaloid	60	MKNK1	8569	Q9BUB5	CHEMBL4718
alkaloid	60	LTA4H	4048	P09960	CHEMBL4618
alkaloid	60	QPCT	25797	Q16769	CHEMBL4508
alkaloid	60	SPHK1	8877	Q9NYA1	CHEMBL4394
alkaloid	60	S1PR1	1901	P21453	CHEMBL4333
alkaloid	60	SCN2A	6326	Q99250	CHEMBL4187
alkaloid	60	CA5B	11238	Q9Y2D0	CHEMBL3969
alkaloid	60	RPS6KA2	6196	Q15349	CHEMBL3906
alkaloid	60	S1PR3	1903	Q99500	CHEMBL3892
alkaloid	60	CA4	762	P22748	CHEMBL3729
alkaloid	60	PSEN2	5664	P49810	CHEMBL3708
alkaloid	60	CCNE1	898	P24864	CHEMBL3617
alkaloid	60	CETP	1071	P11597	CHEMBL3572
alkaloid	60	CA14	23632	Q9ULX7	CHEMBL3510
alkaloid	60	NCSTN	23385	Q92542	CHEMBL3418
alkaloid	60	FPR1	2357	P21462	CHEMBL3359
alkaloid	60	MMP2	4313	P08253	CHEMBL333
alkaloid	60	MMP1	4312	P03956	CHEMBL332
alkaloid	60	HDAC1	3065	Q13547	CHEMBL325
alkaloid	60	CA12	771	O43570	CHEMBL3242
alkaloid	60	ROCK1	6093	Q13464	CHEMBL3231
alkaloid	60	MMP9	4318	P14780	CHEMBL321
alkaloid	60	TTR	7276	P02766	CHEMBL3194
alkaloid	60	HDAC8	55869	Q9BY41	CHEMBL3192
alkaloid	60	CES2	8824	O00748	CHEMBL3180
alkaloid	60	SLC6A5	9152	Q9Y345	CHEMBL3060
alkaloid	60	P4HTM	54681	Q9NXG6	CHEMBL3047
alkaloid	60	CA6	765	P23280	CHEMBL3025
alkaloid	60	SPHK2	56848	Q9NRA0	CHEMBL3023
alkaloid	60	ROCK2	9475	O75116	CHEMBL2973
alkaloid	60	CA3	761	P07451	CHEMBL2885
alkaloid	60	PDE2A	5138	O00408	CHEMBL2652
alkaloid	60	HDAC5	10014	Q9UQL6	CHEMBL2563
alkaloid	60	PDE4A	5141	P27815	CHEMBL254
alkaloid	60	BACE2	25825	Q9Y5Z0	CHEMBL2525
alkaloid	60	APP	351	P05067	CHEMBL2487
alkaloid	60	PSEN1	5663	P49768	CHEMBL2473
alkaloid	60	Ephx2	2053	P34913	CHEMBL2409
alkaloid	60	PSENEN	55851	Q9NZ42	CHEMBL2374
alkaloid	60	CA7	766	P43166	CHEMBL2326
alkaloid	60	CES1	1066	P23141	CHEMBL2265
alkaloid	60	ADRA1D	146	P25100	CHEMBL223
alkaloid	60	Alox5	240	P09917	CHEMBL215
alkaloid	60	APH1A	51107	Q96BI3	CHEMBL2094135
alkaloid	60	APH1B	83464	Q8WW43	CHEMBL2094135
alkaloid	60	CCNE2	9134	O96020	CHEMBL2094126
alkaloid	60	MIF	4282	P14174	CHEMBL2085
alkaloid	60	TBXA2R	6915	P21731	CHEMBL2069
alkaloid	60	RET	5979	P07949	CHEMBL2041
alkaloid	60	MAOB	4129	P27338	CHEMBL2039
alkaloid	60	HDAC2	3066	Q92769	CHEMBL1937
alkaloid	60	GRIK1	2897	P39086	CHEMBL1918
alkaloid	60	Grin2b	2904	Q13224	CHEMBL1904
alkaloid	60	HTR3A	3359	P46098	CHEMBL1899
alkaloid	60	HDAC6	10013	Q9UBN7	CHEMBL1865
alkaloid	60	UQCRB	7381	P14927	CHEMBL1671612
alkaloid	60	KDM4E	390245	B2RXH2	CHEMBL1293226
alkaloid	60	NOX1	27035	Q9Y5S8	CHEMBL1287628
alkaloid	61	KDM1A	23028	O60341	CHEMBL6136
alkaloid	61	AKR1B10	57016	O60218	CHEMBL5983
alkaloid	61	AKR1C1	1645	Q04828	CHEMBL5905
alkaloid	61	PSMB8	5696	P28062	CHEMBL5620
alkaloid	61	Tlr4	7099	O00206	CHEMBL5255
alkaloid	61	CTRB1	1504	P17538	CHEMBL4796
alkaloid	61	CA5A	763	P35218	CHEMBL4789
alkaloid	61	LTA4H	4048	P09960	CHEMBL4618
alkaloid	61	SPHK1	8877	Q9NYA1	CHEMBL4394
alkaloid	61	S1PR1	1901	P21453	CHEMBL4333
alkaloid	61	SCN2A	6326	Q99250	CHEMBL4187
alkaloid	61	CA5B	11238	Q9Y2D0	CHEMBL3969
alkaloid	61	RPS6KA2	6196	Q15349	CHEMBL3906
alkaloid	61	S1PR3	1903	Q99500	CHEMBL3892
alkaloid	61	CA4	762	P22748	CHEMBL3729
alkaloid	61	CA14	23632	Q9ULX7	CHEMBL3510
alkaloid	61	MMP2	4313	P08253	CHEMBL333
alkaloid	61	MMP1	4312	P03956	CHEMBL332
alkaloid	61	HDAC1	3065	Q13547	CHEMBL325
alkaloid	61	CA12	771	O43570	CHEMBL3242
alkaloid	61	ROCK1	6093	Q13464	CHEMBL3231
alkaloid	61	MMP9	4318	P14780	CHEMBL321
alkaloid	61	TTR	7276	P02766	CHEMBL3194
alkaloid	61	HDAC8	55869	Q9BY41	CHEMBL3192
alkaloid	61	CES2	8824	O00748	CHEMBL3180
alkaloid	61	SLC6A5	9152	Q9Y345	CHEMBL3060
alkaloid	61	P4HTM	54681	Q9NXG6	CHEMBL3047
alkaloid	61	CA6	765	P23280	CHEMBL3025
alkaloid	61	SPHK2	56848	Q9NRA0	CHEMBL3023
alkaloid	61	PDE7A	5150	Q13946	CHEMBL3012
alkaloid	61	ROCK2	9475	O75116	CHEMBL2973
alkaloid	61	PDE3B	5140	Q13370	CHEMBL290
alkaloid	61	CA3	761	P07451	CHEMBL2885
alkaloid	61	HDAC5	10014	Q9UQL6	CHEMBL2563
alkaloid	61	PTAFR	5724	P25105	CHEMBL250
alkaloid	61	APP	351	P05067	CHEMBL2487
alkaloid	61	PDE3A	5139	Q14432	CHEMBL241
alkaloid	61	Ephx2	2053	P34913	CHEMBL2409
alkaloid	61	CA7	766	P43166	CHEMBL2326
alkaloid	61	CES1	1066	P23141	CHEMBL2265
alkaloid	61	MAPKAPK2	9261	P49137	CHEMBL2208
alkaloid	61	Alox5	240	P09917	CHEMBL215
alkaloid	61	HTR1A	3350	P08908	CHEMBL214
alkaloid	61	MIF	4282	P14174	CHEMBL2085
alkaloid	61	TBXA2R	6915	P21731	CHEMBL2069
alkaloid	61	MAOB	4129	P27338	CHEMBL2039
alkaloid	61	HDAC2	3066	Q92769	CHEMBL1937
alkaloid	61	GRIK1	2897	P39086	CHEMBL1918
alkaloid	61	Grin2b	2904	Q13224	CHEMBL1904
alkaloid	61	HDAC6	10013	Q9UBN7	CHEMBL1865
alkaloid	61	UQCRB	7381	P14927	CHEMBL1671612
alkaloid	61	KDM4E	390245	B2RXH2	CHEMBL1293226
alkaloid	61	NOX1	27035	Q9Y5S8	CHEMBL1287628
phenylethanoid glycoside	62	KDM4C	23081	Q9H3R0	CHEMBL6175
phenylethanoid glycoside	62	OGA	10724	O60502	CHEMBL5921
phenylethanoid glycoside	62	AKR1C1	1645	Q04828	CHEMBL5905
phenylethanoid glycoside	62	AKR1C2	1646	P52895	CHEMBL5847
phenylethanoid glycoside	62	PTGES	9536	O14684	CHEMBL5658
phenylethanoid glycoside	62	GRK1	6011	Q15835	CHEMBL5607
phenylethanoid glycoside	62	DAO	1610	P14920	CHEMBL5485
phenylethanoid glycoside	62	LGALS9	3965	O00182	CHEMBL5474
phenylethanoid glycoside	62	SELP	6403	P16109	CHEMBL5378
phenylethanoid glycoside	62	SLC5A1	6523	P13866	CHEMBL4979
phenylethanoid glycoside	62	CA5A	763	P35218	CHEMBL4789
phenylethanoid glycoside	62	AKR1C3	8644	P42330	CHEMBL4681
phenylethanoid glycoside	62	LGALS3	3958	P17931	CHEMBL4531
phenylethanoid glycoside	62	CDA	978	P32320	CHEMBL4502
phenylethanoid glycoside	62	MCL1	4170	Q07820	CHEMBL4361
phenylethanoid glycoside	62	Naaa	27163	Q02083	CHEMBL4349
phenylethanoid glycoside	62	PNP	4860	P00491	CHEMBL4338
phenylethanoid glycoside	62	FUCA1	2517	P04066	CHEMBL4176
phenylethanoid glycoside	62	F3	2152	P13726	CHEMBL4081
phenylethanoid glycoside	62	MAPK1	5594	P28482	CHEMBL4040
phenylethanoid glycoside	62	HPSE	10855	Q9Y251	CHEMBL3921
phenylethanoid glycoside	62	CA13	377677	Q8N1Q1	CHEMBL3912
phenylethanoid glycoside	62	MANBA	4126	O00462	CHEMBL3903
phenylethanoid glycoside	62	SLC5A2	6524	P31639	CHEMBL3884
phenylethanoid glycoside	62	HSP90AA1	3320	P07900	CHEMBL3880
phenylethanoid glycoside	62	CA4	762	P22748	CHEMBL3729
phenylethanoid glycoside	62	ADAM17	6868	P78536	CHEMBL3706
phenylethanoid glycoside	62	CSNK2A1	1457	P68400	CHEMBL3629
phenylethanoid glycoside	62	CA9	768	Q16790	CHEMBL3594
phenylethanoid glycoside	62	ADK	132	P55263	CHEMBL3589
phenylethanoid glycoside	62	CA14	23632	Q9ULX7	CHEMBL3510
phenylethanoid glycoside	62	MMP1	4312	P03956	CHEMBL332
phenylethanoid glycoside	62	HDAC1	3065	Q13547	CHEMBL325
phenylethanoid glycoside	62	CA12	771	O43570	CHEMBL3242
phenylethanoid glycoside	62	MMP9	4318	P14780	CHEMBL321
phenylethanoid glycoside	62	SELL	6402	P14151	CHEMBL3161
phenylethanoid glycoside	62	FGF2	2247	P09038	CHEMBL3107
phenylethanoid glycoside	62	TYMP	1890	P19971	CHEMBL3106
phenylethanoid glycoside	62	CA6	765	P23280	CHEMBL3025
phenylethanoid glycoside	62	TK1	7083	P04183	CHEMBL2883
phenylethanoid glycoside	62	MGMT	4255	P16455	CHEMBL2864
phenylethanoid glycoside	62	DPP4	1803	P27487	CHEMBL284
phenylethanoid glycoside	62	MMP3	4314	P08254	CHEMBL283
phenylethanoid glycoside	62	SI	6476	P14410	CHEMBL2748
phenylethanoid glycoside	62	HK1	3098	P19367	CHEMBL2688
phenylethanoid glycoside	62	AHCY	191	P23526	CHEMBL2664
phenylethanoid glycoside	62	HK2	3099	P52789	CHEMBL2640
phenylethanoid glycoside	62	GSK3B	2932	P49841	CHEMBL262
phenylethanoid glycoside	62	CA1	759	P00915	CHEMBL261
phenylethanoid glycoside	62	GAA	2548	P10253	CHEMBL2608
phenylethanoid glycoside	62	PYGL	5836	P06737	CHEMBL2568
phenylethanoid glycoside	62	ADORA3	140	P0DMS8	CHEMBL256
phenylethanoid glycoside	62	ADORA2A	135	P29274	CHEMBL251
phenylethanoid glycoside	62	CA7	766	P43166	CHEMBL2326
phenylethanoid glycoside	62	PIN1	5300	Q13526	CHEMBL2288
phenylethanoid glycoside	62	GAPDH	2597	P04406	CHEMBL2284
phenylethanoid glycoside	62	ADORA1	134	P30542	CHEMBL226
phenylethanoid glycoside	62	SLC6A2	6530	P23975	CHEMBL222
phenylethanoid glycoside	62	FGF1	2246	P05230	CHEMBL2120
phenylethanoid glycoside	62	CCNT1	904	O60563	CHEMBL2108
phenylethanoid glycoside	62	MGAM	8972	O43451	CHEMBL2074
phenylethanoid glycoside	62	CA2	760	P00918	CHEMBL205
phenylethanoid glycoside	62	F2	2147	P00734	CHEMBL204
phenylethanoid glycoside	62	EGFR	1956	P00533	CHEMBL203
phenylethanoid glycoside	62	SSTR3	6753	P32745	CHEMBL2028
phenylethanoid glycoside	62	SLC29A1	2030	Q99808	CHEMBL1997
phenylethanoid glycoside	62	TYR	7299	P14679	CHEMBL1973
phenylethanoid glycoside	62	TYMS	7298	P04818	CHEMBL1952
phenylethanoid glycoside	62	SSTR1	6751	P30872	CHEMBL1917
phenylethanoid glycoside	62	ADA	100	P00813	CHEMBL1910
phenylethanoid glycoside	62	SSTR4	6754	P31391	CHEMBL1853
phenylethanoid glycoside	62	SSTR2	6752	P30874	CHEMBL1804
phenylethanoid glycoside	62	SSTR5	6755	P35346	CHEMBL1792
phenylethanoid glycoside	62	VEGFA	7422	P15692	CHEMBL1783
phenylethanoid glycoside	62	HSPA5	3309	P11021	CHEMBL1781865
phenylethanoid glycoside	62	TOP1	7150	P11387	CHEMBL1781
phenylethanoid glycoside	62	SLC5A4	6527	Q9NY91	CHEMBL1770047
phenylethanoid glycoside	62	HSPA8	3312	P11142	CHEMBL1275223
anthraquinone	63	GLI3	2737	P10071	#N/A
anthraquinone	63	RBBP8	5932	Q99708	#N/A
anthraquinone	63	SIRPA	140885	P78324	#N/A
anthraquinone	63	TNKS	8658	O95271	CHEMBL6164
anthraquinone	63	TNKS2	80351	Q9H2K2	CHEMBL6154
anthraquinone	63	BCL2A1	597	Q16548	CHEMBL6044
anthraquinone	63	KDM4A	9682	O75164	CHEMBL5896
anthraquinone	63	APEX1	328	P27695	CHEMBL5619
anthraquinone	63	CBR1	873	P16152	CHEMBL5586
anthraquinone	63	NR1I3	9970	Q14994	CHEMBL5503
anthraquinone	63	ABCG2	9429	Q9UNQ0	CHEMBL5393
[truncated: 3,763 more rows]

## Sheet: Table S4
Supplementary Table S4. Content of the main components for CT extract.
No	Name	content in the extract (mg/g)
109	isookanin-7-O-β-D-glucoside	278
121	quercetagetin-7-O-β-D-glucoside	51.3
102	isookanin	64.8
123	quercetin-7-O-β-D-glucopyranoside	11.1
68	marein	230
75	coreopsin	7.54
71	okanin	48.4
87	eriodictyol	6.07
74	butein	2.78
